# Supplementary material for: Longitudinal Cytokine Profiling Identifies GRO-α and EGF as Potential Biomarkers of Disease Progression in Essential Thrombocythemia
Source: Hemasphere. 2020 May 21;4(3):e371. doi: 10.1097/HS9.0000000000000371 (PMC7306314; doi:10.1097/HS9.0000000000000371)
Supplement: Supplemental Digital Content [file hs9-4-e371-s001.xlsx]

## Sheet: Legend
38plex.initial		cytofirst		cytogen		EGFlongi
variable	explanation	variable	explanation	variable	explanation	variable	explanation
PATIENT.ID		PATIENT.ID		PATIENT.ID		PATIENT.ID
EGF	cytokine concentration in serum (pg/mL)	Diagnosis		BL_sample	Blood sample date for PT1	EGFS	Event-free survival follow-up time (days)
Eotaxin		Age		PT1_risk	PT1 cohort risk group	Slope	Increasing (1), Stable (0), Decreasing (-1). Stability defined as change <8pg/mL per year
MDC		Sex		HU_start	Hydroxycarbamide start date	Death	Time to death (days)
sCD40L		Hb	Hemoglobin (g/dL)	HU_end	Hydroxycarbamide end date	DeathC	Death (0=No, 1=Yes)
IL-8		WCC	White blood cell count (x 10^9/L)	Hutime	Time on hydroxycarbamide at time of blood sample	MFT	Time to MF transformation (days)
IP-10		Pl	Platelet count (x 10^9/L)	Anag_start	Anagrelide start date	MFTC	MF transformation (0=No, 1=Yes)
MCP1		Death	Death (0=No, 1=Yes)	Anag_end	Anagrelide end date	AMLT	Time to AML transformation (days)
TNF-a		DeathC	Time to death (days)	Anagtime	Time on anagrelide at time of blood sample	AMLTC	AML transformation (0=No, 1=Yes)
VEGF		MFT	Time to MF transformation (days)	EGF	cytokine concentration in serum (pg/mL)	Trans	Time to MF or AML transformation (days)
GRO		MFTC	MF transformation (0=No, 1=Yes)	Eotaxin		TransC	AML or MF transformation (0=No, 1=Yes)
TGF-a		AMLT	Time to AML transformation (days)	TGF.a		Anag	Time on anagrelide
MIP-1b		AMLTC	AML transformation (0=No, 1=Yes)	IFN.y		HU	Time on hydroxycarbamide
IFN-y		Trans	Time to MF or AML transformation (days)	GRO
MIP-1a		TransC	AML or MF transformation (0=No, 1=Yes)	IL.1Ra
FGF2		EGF	cytokine concentration in serum (pg/mL)	IL.6
IL-7		Eotaxin		IL.8
G-CSF		TGF.a		IP.10
IL-17		IFN.y		TNF.a
GM-CSF		GRO		Diagnosis
IL-6		IL.1Ra		JAK2	Presence of driver mut. (0=No, 1=Yes)
Fractalkine		IL.6		CALR
IL-15		IL.8		CALR1
IL-1Ra		IP.10		CALR2
IL-10		TNF.a		JAK2e12
IL-9		EFS	Event-free survival follow-up time (days)	MPL
IL-12 p70		EFSC	Event (0=No, 1=Yes)	TET2
IFN-a2				ASXL1
IL-1b				DNMT3A
IL-5				PPM1D
IL-12 p40				EZH2
IL-1a				NF1
MCP3				NFE2
IL-2				SF3B1
TNF-b				SRSF2
Flt3L				TP53
IL-13				U2AF1
IL-4				CBL
IL-3				MLL3
Age				ZRSR2
Sex				KRAS
Startdiag				SH2B3
JAK2	Presence of driver mut. (0=No, 1=Yes)			IDH2
CALR				PTPN11
MPL				RB1
TET2				NRAS
ASXL1				GNAS
DNMT3A				BCOR
EZH2				SETBP1
WC	White blood cell count (x 10^9/L)			CUX1
HB	Hemoglobin (g/dL)			IDH1
PL	Platelet count (x 10^9/L)			RUNX1
Prog	Disease progression to MF or AML (0=No, 1=Yes)			PHF6
				GATA2
				STAG2
				MBD1
				GNB1
				KIT
				FLT3
				C1p	Cytogenetic abberation Chromosome 1p (0, No; 1, Yes)
				C1q	Cytogenetic abberation Chromosome 1q (0, No; 1, Yes)
				C4	Cytogenetic abberation Chromosome 4 (0, No; 1, Yes)
				C5	Cytogenetic abberation Chromosome 5 (0, No; 1, Yes)
				C7	Cytogenetic abberation Chromosome 7 (0, No; 1, Yes)
				C8	Cytogenetic abberation Chromosome 8 (0, No; 1, Yes)
				C9	Cytogenetic abberation Chromosome 9 (0, No; 1, Yes)
				C9U	Cytogenetic abberation Chromosome 9 Uniparental disomy (0, No; 1, Yes)
				C9g	Cytogenetic abberation Chromosome 9 (0, No; 1, Yes)
				C11	Cytogenetic abberation Chromosome 11 (0, No; 1, Yes)
				C12	Cytogenetic abberation Chromosome 12 (0, No; 1, Yes)
				C13	Cytogenetic abberation Chromosome 13 (0, No; 1, Yes)
				C14	Cytogenetic abberation Chromosome 14 (0, No; 1, Yes)
				C17	Cytogenetic abberation Chromosome 17 (0, No; 1, Yes)
				C18	Cytogenetic abberation Chromosome 18 (0, No; 1, Yes)
				C19	Cytogenetic abberation Chromosome 19 (0, No; 1, Yes)
				C20	Cytogenetic abberation Chromosome 20 (0, No; 1, Yes)
				Age
				Splen	Presence of splenomegaly
				Hb	Hemoglobin (g/dL)
				WCC	White blood cell count (x 10^9/L)
				Pl	Platelet count (x 10^9/L)
				Sex
				Death	Time to death (days)
				DeathC	Death (0=No, 1=Yes)
				Trans	Time to MF or AML transformation (days)
				TransC	AML or MF transformation (0=No, 1=Yes)
				MFT	Time to MF transformation (days)
				MFTC	MF transformation (0=No, 1=Yes)
				AMLT	Time to AML transformation (days)
				AMLTC	AML transformation (0=No, 1=Yes)
				EFS	Event-free survival follow-up time (days)
				EFSC	Event (0=No, 1=Yes)

## Sheet: 38plex initial
PATIENT.ID	EGF	Eotaxin	MDC	sCD40L	IL-8	IP-10	MCP1	TNF-a	VEGF	GRO	TGF-a	MIP-1b	IFN-y	MIP-1a	FGF2	IL-7	G-CSF	IL-17	GM-CSF	IL-6	Fractalkine	IL-15	IL-1Ra	IL-10	IL-9	IL-12 p70	IFN-a2	IL-1b	IL-5	IL-12 p40	IL-1a	MCP3	IL-2	TNF-b	Flt3L	IL-13	IL-4	IL-3	Age	Sex	Startdiag	JAK2	CALR	MPL	TET2	ASXL1	DNMT3A	EZH2	WBC
N13	164.938	151.375	1066.86	4750.51	67.8101	307.036	394.91	110.927	2362.57	1639.08	86.5809	283.922	406.773	57.7195	682.307	144.946	548.74	145.53	332.93	133.688	655.512	43.4349	313.908	38.5996	118.588	319.396	745.768	25.8429	58.1053	552.845	770.758	199.015	60.7523	269.567	391.305	207.621	304.022	5.27976	35	NA	Control	0	0	0	0	0	0	0	NA
N10	167.72	157.804	508.251	6023.01	57.0679	105.8	643.365	10.958	224.095	1896.91	12.319	70.7186	65.5749	23.4204	77.0073	16.0874	88.632	14.5703	35.7529	5.08649	70.1466	7.571	291.412	8.97111	3.7915	10.7814	58.8733	2.57308	45.6689	43.7391	42.2974	314.228	1.82738	375.074	0	200.979	26.7358	0.401157	25	NA	Control	0	0	0	0	0	0	0	NA
N12	242.445	138.339	1070.74	8910.16	25.8271	252.933	527.445	10.0873	400.502	1598.77	3.77029	47.1448	49.4062	19.3265	75.9916	8.84812	57.0267	27.2866	4.64915	3.27059	53.0126	0.982144	12.6408	1.15293	8.1185	99.6187	10.9371	25.5551	0.417941	5.67714	0	6.6594	0.334123	0.857886	16.9183	0.542719	25.6752	0.182206	42	NA	Control	0	0	0	0	0	0	0	NA
N14	212.074	231.251	735.912	11361.4	163.911	356.513	1172.54	19.1247	311.55	1380.96	11.951	164.822	178.639	33.4653	120.992	29.0969	208.381	18.5338	61.0317	20.4861	130.447	35.345	845.076	73.2774	22.9057	17.0342	86.6745	24.2798	110.651	167.001	364.863	847.277	36.2487	1200.09	61.5984	573.62	56.667	2.23564	55	NA	Control	0	0	0	0	0	0	0	NA
N15	101.6	89.934	533.271	4863.07	19.7838	142.634	463.477	7.63877	261.009	3601.27	5.83262	21.6381	19.7227	10.2476	53.8501	19.3424	70.3147	6.46305	12.6548	0.73401	466.658	3.27647	45.2469	6.50163	1.54165	27.9396	28.7299	1.03993	3.76699	16.9376	11.3266	116.032	0.359566	72.1909	2.96924	24.735	1.84	0.208705	45	NA	Control	0	0	0	0	0	0	0	NA
N16	162.915	161.89	873.224	5185.47	76.817	566.702	632.952	8.87405	748.367	1355.81	7.7288	108.707	216.452	30.129	150.782	10.5517	123.458	67.2056	35.4244	18.3359	475.935	4.9784	210.333	4.79693	1.58277	30.1836	58.0017	4.72227	26.674	26.2337	446.063	285.353	2.94664	179.021	0.901005	124.695	1.24985	0.182206	37	NA	Control	0	0	0	0	0	0	0	NA
N17	434.867	120.624	521.248	7800.93	14.8828	130.962	621.524	5.24984	125.522	943.626	4.58429	32.342	7.59461	15.0239	60.9889	3.12966	26.3653	1.85532	3.9172	0.838314	18.7746	0.879448	51.7258	0.651491	0.205079	0.94711	0.78055	0.316341	3.10576	3.55064	2.38282	108.843	0.283635	19.8574	18.6569	17.4407	0	0.169319	42	NA	Control	0	0	0	0	0	0	0	NA
N18	304.574	240.178	961.89	9250.1	20.9943	171.964	1198.43	11.7782	340.073	2523.26	10.477	58.9652	25.1367	9.63675	60.5928	10.1311	52.8654	16.6054	5.75034	3.54014	15.654	1.29977	16.5022	0.662078	8.05906	3.81224	16.2763	0.141158	0.124347	10.3308	18.4811	3.23526	0.283635	0.356589	12.4242	0	0	0.182206	37	NA	Control	0	0	0	0	0	0	0	NA
N19	267.206	240.326	1203.87	8284.32	62.2908	325.107	1041.17	9.7589	364.299	3046.41	12.6743	82.2876	78.5441	15.8479	106.046	7.17222	61.6707	15.4162	30.8519	6.30356	81.5204	11.9336	325.759	23.0476	3.22892	9.01777	52.2818	4.38569	43.6962	70.2126	110.329	304.111	5.94949	511.318	10.6478	192.385	50.4115	0.678267	22	NA	Control	0	0	0	0	0	0	0	NA
N21	282.724	225.401	1003.27	9294.82	11.6809	442.167	1106.25	9.55223	81.8948	2327.03	5.3384	33.0867	3.55494	15.589	70.6877	8.27881	38.7884	1.52615	9.18405	1.32919	31.3278	1.83969	11.3172	5.50792	0.918503	2.22233	24.1242	1.52274	0.435813	1.20872	0	5.16983	0.615954	0.857886	2.96924	0.542719	0	0.169319	45	NA	Control	0	0	0	0	0	0	0	NA
N22	280.606	176.755	507.301	8880.85	10.3361	161.417	589.973	15.6208	167.908	2246.57	3.69962	20.1112	19.6752	5.85599	56.0186	33.0903	15.9622	11.9766	0.870057	44.3287	3.73762	0	5.26978	0	0	0.224329	0	0	9.19435	0	0	2.37568	0	0	4.48006	1.93634	5.25651	0.144314	25	NA	Control	0	0	0	0	0	0	0	NA
N23	211.123	208.337	1336.68	5896.92	10.5003	273.545	659.577	6.67927	135.576	1205.93	6.04041	33.2183	16.546	7.52919	25.8993	5.34828	24.2063	2.21323	1.0617	0	0	1.95566	19.4157	27.4216	0	0	0	0	0.682344	0	0	57.2842	0	11.3167	0	14.6723	0	0	NA	NA	Control	0	0	0	NA	NA	NA	NA	NA
N20	254.566	144.158	1298.66	10694.7	30.719	104.653	660.181	9.17457	254.769	1082.47	41.061	41.1352	24.514	22.1393	62.8171	12.4018	25.8887	8.78173	41.0295	1.55804	83.0537	0.872187	40.3402	5.55612	0.948406	6.68961	7.26267	0.450155	0	0	9.68575	0	0	0	10.9179	0	15.0422	0	NA	NA	Control	0	0	0	NA	NA	NA	NA	NA
N11	489.521	508.997	987.689	10667.7	8.81884	256.882	1052.3	20.6095	189.482	9778.62	19.2281	16.7138	13.9389	8.02012	94.805	13.2133	42.0058	6.78214	10.7001	11.6219	0	0	13.3654	1.92771	0.0872105	0	4.82759	0.450155	0	0	7.14847	0	0	0	7.83827	0	0	0	NA	NA	Control	0	0	0	NA	NA	NA	NA	NA
MPN138	364.963	388.624	1177.58	5832.78	30.5878	330.755	1083.75	19.2356	605.491	6992.97	4.01977	48.8218	58.923	14.7104	84.8408	33.9147	34.8899	28.5181	3.91689	20.0979	29.2401	3.02314	56.3679	0	1.45256	83.7536	15.9523	0.450155	4.29636	4.59932	67.7072	132.101	0	87.9795	26.9413	84.564	0	0	22	F	ET	0	0	0	NA	NA	NA	NA	8.6
MPN124	235.412	227.029	1306.48	14599.3	14.2125	636.298	942.937	30.2203	1519.95	4698.29	3.749	35.1925	7.78996	32.0343	139.184	12.81	55.7544	0.997062	8.61606	0.76177	35.0414	5.13297	22.6803	4.95402	3.12149	1.99218	25.7137	0.734606	1.71882	16.8401	0.185348	49.4123	0	18.1523	27.9879	5.06131	0	0	34	F	ET	0	1	0	NA	NA	NA	NA	4.1
MPN60	484.228	274.237	747.543	12845.2	31.7946	89.3517	948.263	15.0938	539.362	4221.44	4.25212	25.24	9.1173	22.4794	178.113	15.5421	7.97131	5.10406	1.62346	1.36306	11.7086	3.60125	0	0.289418	0.948406	1.99218	2.13205	0.450155	0	0.584146	0	0	0	0	12.8	0	2.19681	0	66	F	ET	0	1	0	NA	NA	NA	NA	9.1
MPN90	317.07	58.485	406.429	13418.5	13.8375	749.528	940.657	5.99989	245.953	12169.8	12.3247	30.1484	5.11245	10.5984	62.8171	11.9884	32.4723	0.465052	3.33848	2.32006	0	1.26884	24.8454	12.7427	3.76241	0	0	0	0	5.56936	0	0	0	0	0	0	0	0	58	F	ET	0	0	0	NA	NA	NA	NA	4.3
MPN24	99.9909	704.393	1115.27	9471.42	13.3012	201.804	1623.94	41.3377	974.007	2185.6	9.32975	57.9506	30.9165	19.5185	105.492	34.7478	27.5553	14.308	10.9989	14.9468	154.451	1.95566	4.31305	7.1585	8.95475	29.0881	29.4228	1.2986	0	0	236.549	0	0.219029	0	0	0	131.07	0	74	M	ET	1	0	0	0	0	0	0	8
MPN103	280.775	267.682	809.428	10000	27.5456	187.716	1344.85	26.3712	1201.07	10000	10.4219	69.6485	133.654	30.0115	290.291	15.0898	104.69	50.1329	66.4285	46.8588	381.839	1.94453	1.63282	8.70256	13.7278	225.228	51.2165	10.7446	29.7224	13.9794	213.887	62.9575	8.29278	27.5959	30.8167	103.14	12.3926	0.0463692	40	F	ET	0	0	1	0	0	0	0	7.3
MPN144	31.5532	214.891	681.275	8627.9	11.7957	217.165	918.17	16.6755	661.416	3643.08	5.80653	28.3779	13.0667	6.03397	101.496	14.006	25.8887	5.27245	3.33848	0	203.611	3.60125	8.32606	0	0.363348	1.1396	11.7555	0.87611	0	0	19.3602	0	0	0	15.4495	0	0	0	65	F	ET	0	0	0	NA	NA	NA	NA	6.7
MPN102	72.9052	126.159	637.893	4236.6	4.34174	182.273	304.498	3.32911	99.1245	1820.08	0.80898	10.1892	17.2424	8.78094	30.4215	22.2932	73.4915	6.87191	1.60046	1.32992	107.735	0	0	0	0	16.2	0.277946	7.42284	6.84108	0	65.4564	0	0	0	0	2.25484	0	0	48	M	ET	0	1	0	0	0	0	0	8.7
MPN59	792.124	208.274	1070.66	34956.9	27.5141	297.315	621.108	30.2849	388.468	10000	13.7482	28.3779	6.90123	21.1544	251.406	26.7777	51.2327	3.58131	18.8402	4.67989	111.917	4.56002	52.9699	5.95713	2.59289	12.1409	51.9509	5.24554	0.118471	21.4208	27.4596	0	3.91395	0	0.730345	0	21.8738	0.403309	66	M	ET	0	1	0	NA	NA	NA	NA	10.1
MPN251	538.833	142.641	932.927	9012.49	34.8079	197.189	745.943	38.9683	777.69	10000	19.5069	71.0466	155.794	41.9189	215.38	49.4037	54.2533	69.5753	24.946	16.3066	130.973	7.41196	13.3654	26.0355	2.9094	92.7486	40.103	5.17689	4.76907	26.8627	16.9936	36.3023	22.5566	2.61257	24.8043	0	6.18604	0	45	M	ET	0	1	0	NA	NA	NA	NA	7.5
MPN185	3.9529	130.222	876.073	3353.67	5.27599	134.949	717.211	8.48015	344.444	1138.3	5.39677	9.50233	15.9602	0.510843	61.8128	0.839478	3.12426	2.61089	1.01153	0.72372	46.458	0	0	0	0	1.52767	4.41393	0.0901639	0	0	1.40823	0	0	0.305245	3.55988	0	0	0	77	F	ET	1	0	0	0	0	1	0	7.7
MPN235	452.915	434.676	1110.03	7290.66	111.779	276.868	1185.06	34.6669	1111.76	2394.07	22.0991	117.749	298.627	55.9811	198.48	17.7433	115.061	105.755	46.0261	53.2623	177.018	22.283	244.951	63.0355	20.7182	178.359	53.6019	15.3716	84.4828	102.673	491.695	395.435	28.1453	514.044	121.545	217.318	16.0205	0.0123244	63	M	ET	0	0	0	NA	NA	NA	NA	11.1
MPN197	684.177	341.471	1176.85	4548.7	7.14956	112.731	1361.39	15.8545	273.504	10000	5.16127	39.2946	0.92034	9.83359	62.4234	9.74668	8.73823	0.253996	3.18416	0	10.9854	0	8.3489	1.79541	0	0.267045	12.087	0.406294	0	0	3.44772	0	0	0	0	0	0	0	43	M	ET	1	0	0	0	0	0	0	7.2
MPN50	205.523	124.171	1017.81	5620.72	12.7138	429.225	349.341	13.7809	403.606	2383.5	7.90309	20.1857	3.79165	15.4935	27.3776	4.97989	3.12426	0.487853	0.214659	0.0149029	5.19387	0.0274573	8.3489	1.11798	0	0	0	0	0.28927	0	0	2.6964	0	10.5727	0	0	0	0	42	F	ET	1	0	0	0	0	0	0	5.7
MPN25	497.177	176.101	462.765	9028.54	13.4889	197.733	1266.92	12.7109	313.017	10000	3.94237	9.05095	8.23313	6.7443	80.931	6.96294	27.5553	3.41117	6.84166	0.108979	16.5185	3.60125	0	1.11289	1.96647	0	4.82759	0.306905	1.9511	0	1.74459	0	0	0	58.1493	0	0	0	82	F	ET	0	1	0	NA	NA	NA	NA	4.1
MPN157	980.54	122.082	822.093	10000	9032.52	1744.36	17403.6	46.7364	708.863	10000	4.32261	99.0958	2.79415	73.5449	303.652	16.2767	20.7058	1.31176	7.00429	3.75093	28.9352	6.54282	133.019	12.6369	3.87541	2.78182	24.0892	1.09758	0	13.9794	6.32936	2299.66	0.224509	0	3.03405	0	1.76452	0.57215	82	M	ET	1	0	0	1	0	0	0	10.9
MPN18	249.657	211.572	910.308	10000	24.0241	117.582	591.6	20.5931	825.472	10000	3.49291	73.2949	191.088	26.12	127.57	10.8558	50.6149	56.4346	22.3753	35.467	42.1898	1.19718	0	1.11798	1.15732	86.8873	43.3788	1.34959	0.843954	1.45849	158.33	0	0.224509	0	13.0788	6.39747	1.0037	0.554458	47	F	ET	0	1	0	0	0	0	0	4.5
MPN250	70.7491	205.239	982.931	4795.23	4.85386	302.213	921.033	14.201	444.602	2694.39	1.31466	13.2866	20.4893	4.48985	45.8967	3.88034	6.41062	6.87191	12.077	1.83469	53.8976	0.356128	1.48616	0	0.18334	3.41697	5.15705	0.815062	0	0.78133	0.865822	0	0	0	0	0	0	0	75	M	ET	0	0	1	0	1	1	0	7.1
MPN122	1059.46	414.058	1376.17	20447.8	2522.8	417.38	2602.2	19.0391	1073.89	691.646	28.6629	155.316	37.0687	51.0174	325.285	35.0237	75.5167	12.5831	18.8402	19.3133	130.973	19.0275	373.484	58.2852	9.74757	23.3599	58.502	9.13951	42.4393	93.2823	105.258	365.823	6.8568	250.359	54.5714	175.349	19.4381	0.211306	62	F	ET	1	0	0	0	0	0	0	8.2
MPN20	647.517	233.245	673.01	3437.49	9.12814	149.428	645.818	9.2479	719.939	9861.44	3.49291	31.1757	9.72037	17.8326	136.43	19.252	19.7908	4.0073	1.90608	10.8493	25.4562	4.32122	2.83024	16.9686	2.50379	12.568	9.39682	0.275905	0.433634	25.1432	30.9355	24.1585	1.53327	17.6814	5.82705	11.4858	0	0	38	F	ET	1	0	0	0	0	0	0	7.7
MPN39	228.037	356.584	518.802	14129.2	55.2494	340.741	1258.96	28.9544	667.448	2851.45	9.70926	33.7386	5.90286	12.7576	90.9971	10.1516	56.1059	3.87341	17.3187	7.9578	137.308	7.29832	33.8416	15.4082	5.88749	1.81087	38.0766	4.24147	0.757185	39.0475	81.1311	8.21118	4.42354	6.1817	0	11.0565	23.2179	0.925037	85	M	ET	1	0	0	0	0	0	0	9.2
MPN213	577.531	470.306	1672.8	15597.1	32.28	316.055	1461.56	34.9211	199.371	7658.66	6.43922	56.138	3.711	28.0092	72.0924	13.65	63.825	8.51936	8.45829	1.65431	17.5487	1.80154	21.3362	1.9621	3.37616	3.03657	27.1108	0	0.467559	0	0	8.21118	0	0	0	0	0	0.708363	66	F	ET	0	1	0	0	0	0	0	9.3
MPN180	102.264	206.187	578.535	3602.94	29.5115	246.533	607.019	12.1129	41.7403	792.094	1.25684	42.3354	23.0134	13.607	51.0013	5.90511	17.287	3.58131	5.66613	1.36306	25.1993	1.46587	78.9183	3.14224	0.177	0	7.26267	0.0896047	11.9467	0	0.185348	187.507	0	180.229	61.66	66.8172	0	0	57	M	ET	0	1	0	0	0	0	0	5.2
MPN152	554.128	664.928	988.126	15590.9	12.748	578.654	1771.47	63.2284	6915.56	7475.92	7.48788	63.631	13.4653	24.7164	108.867	52.4454	59.9962	11.9166	30.6781	4.14967	74.0454	2.45301	22.2456	9.2397	5.58839	6.09293	79.7249	1.41478	1.25382	19.4841	41.7246	16.5977	0.850905	4.03466	0	4.40235	0	1.92194	84	M	ET	1	0	0	0	0	0	0	9
MPN171	311.939	295.541	1565.39	13029.8	23.0997	118.954	1089.63	6.32792	518.917	4891.36	3.4632	91.1167	57.8697	14.2571	81.859	8.03659	66.6597	35.1105	5.818	4.3469	94.3147	0	16.4301	0	0.503552	348.081	0	0	0.279892	0	316.507	7.12705	0.254127	0	0	24.7357	0	0.432942	25	F	ET	0	0	0	0	0	0	0	5
MPN242	79.9232	83.6373	423.462	4212.1	43.1247	239.717	583.457	4.61503	123.082	1310.77	2.5792	42.0019	18.3184	10.1803	33.38	4.21624	16.1231	1.23783	4.70238	0.824802	13.413	2.30274	118.776	3.2477	0.78597	0.267045	10.7523	0.340613	10.4861	10.9343	8.18624	205.317	0.169524	131.777	0	63.7526	0	0	53	M	ET	0	1	0	0	0	0	0	5
MPN238	516.07	127.851	3714.34	9227.44	17.8144	243.225	725.848	33.6374	1337.93	1588.62	16.762	45.2704	42.9811	20.7392	110.127	20.1855	69.0233	17.6608	4.78914	24.2929	89.0161	5.32362	12.8102	39.2941	3.33438	18.9555	111.684	4.07629	0	7.48878	86.4102	0	23.3557	0	81.6294	0	0	0	89	F	ET	0	0	1	NA	NA	NA	NA	8.8
MPN233	168.982	172.709	592.533	4077.83	84.2573	133.248	585.783	8.88151	601.745	1901.33	23.8174	86.4157	83.1894	25.1716	109.291	6.84563	81.9795	5.52813	26.1739	14.8221	163.493	12.6193	300.6	29.7611	5.13381	21.8596	57.2708	4.57391	40.3124	87.3716	101.792	411.595	5.51703	727.186	38.2687	257.424	12.1113	0.255665	73	F	ET	1	0	0	0	0	0	0	11.2
MPN11	425.625	415.786	1497.45	17456.3	24.4669	139.679	1435.94	10.8349	222.092	5635.8	8.2727	37.4775	23.905	15.3111	132.454	8.03659	56.1059	2.19924	10.033	0	31.9236	3.32641	25.8554	5.27199	2.94177	2.21184	32.8113	0	0.279892	3.62617	0	12.3749	0.401457	0.28075	62.6302	0	0	0.432942	34	F	ET	0	1	0	0	0	0	0	5.1
MPN288	256	157.614	1079.39	5175.54	7.11745	238.965	819.664	11.1747	17.1579	1156.88	1.99758	19.6289	2.09027	8.49032	11.9977	1.4225	2.17576	1.16426	0.731175	0.217815	0	1.19718	14.2777	0	0.223563	0	0	0	0.17496	2.81256	0	19.4731	0	14.6687	0	5.55096	0	0	77	F	ET	1	0	0	0	0	0	0	8.9
MPN31	239.099	675.739	896.965	15164.1	24.5195	564.15	1364.61	22.9502	905.922	5587.92	5.61743	42.1205	5.90286	6.41469	94.2897	10.9585	33.2339	2.43647	10.033	1.65431	110.339	0	23.7549	2.40931	0	1.22744	30.025	0.642117	0.373041	0.188534	136.497	8.21118	1.15444	0	0	0	0	0.586013	78	F	ET	1	0	0	0	0	0	0	9.9
MPN239	272.788	179.81	878.089	2670.17	2.16802	137.492	559.771	2.50762	62.3893	1735.46	1.3512	18.7847	0	13.4407	0	0.515703	0	0	0.463675	0	0	0	0	0	0	0	0	0	0	0	0	0	0	0	13.7657	0	0	0	71	M	ET	1	0	0	0	0	0	0	5
MPN98	1189.82	431.853	1680.03	15389.9	28.5783	402.472	1566.8	30.4702	855.581	6310.86	6.17653	80.565	17.9548	18.7321	194.359	26.8398	59.9962	8.02543	16.801	4.64226	53.5629	3.10763	65.6974	4.06149	3.52165	3.45858	68.5731	1.10458	0.855318	32.3457	0	14.378	1.38353	2.9419	34.1379	0	0	0.793205	78	F	ET	1	0	0	1	0	0	0	9.4
MPN100	244.027	107.583	687.024	4571.94	19.1871	114.942	410.976	3.86563	386.097	2530.79	1.02425	36.0653	12.3858	16.7811	20.1258	6.33915	27.092	0.522154	7.73351	1.22893	27.2187	1.29496	48.641	1.79541	0.666865	4.70565	14.7044	0.47281	6.26945	12.9644	1.40823	131.116	0	157.611	9.29074	36.0851	0	0	53	F	ET	0	1	0	0	0	0	0	7.1
MPN177	215.936	167.02	801.931	6202.71	5.433	204.629	567.351	7.64688	286.921	3875.89	2.4849	17.9292	3.33445	18.7606	24.2327	6.23687	16.1231	2.92569	1.60046	0	112.674	0.53521	0	1.45161	2.16831	0.590063	0.277946	0.0332117	0	1.45849	1.40823	0	0	0	0	0	0	0	56	F	ET	0	0	1	0	0	0	0	6.4
MPN189	521.001	252.186	955.562	14882.3	26.6262	452.835	1313.57	7.69603	1150.49	5676.25	10.2964	29.8653	14.5368	18.9943	84.1965	19.9297	104.705	4.51799	7.93195	0	29.7946	1.58526	10.1221	6.48804	0.309259	10.757	13.3222	0	0.373041	0	0	9.22235	0	0.28075	11.5773	0	0	0.793205	77	F	ET	1	0	0	1	0	0	0	8.3
MPN77	13.9129	99.6372	476.468	4234.9	6.71707	294.713	141.78	7.28724	437.512	1714.95	1.83022	9.84755	3.79165	16.4809	34.1077	7.24532	63.6414	1.31176	22.3753	9.99406	47.1536	15.6544	17.1338	40.9732	8.79554	8.71643	26.5085	2.12603	0.360621	111.379	81.5186	0	5.44253	18.6357	0	19.4247	6.28855	0.0813038	76	F	ET	1	0	0	0	0	0	0	3.5
MPN10	176.729	251.651	924.248	9045.44	13.268	256.962	1066.18	7.69603	61.9637	1548.55	1.35756	17.3897	5.02861	5.46374	39.7164	4.7181	41.8999	3.47223	0.417477	7.66718	17.5487	8.18733	7.51751	16.6486	3.231	0.497246	0	5.66874	0.0997169	47.2066	106.367	4.61571	4.58147	15.8574	54.8612	14.5237	50.9751	0.970142	41	M	ET	1	0	0	0	0	0	0	4.4
MPN196	330.24	342.382	904.321	15843.6	53.2849	120.664	1017.72	16.4499	116.896	4639.46	7.38969	64.7419	33.1948	9.00746	103.797	15.6509	80.424	87.6743	17.3187	0.836085	43.4521	1.58526	29.1296	2.85817	1.5221	2.21184	38.0766	0.94999	0.467559	13.2543	357.838	10.1764	0	0.28075	1.82522	0	0	0.880504	78	F	ET	1	0	0	NA	NA	NA	NA	8.2
MPN88	142.059	223.395	786.99	4660.85	8.55668	271.65	1168.23	4.23875	146.927	2059.13	2.40958	21.2858	8.31415	12.0635	19.2761	12.655	5.94344	1.83795	2.53515	1.73376	172.755	0	0	0	0	0	13.4036	0	0	0	0	0	0	0	30.4774	0	0	0	73	M	ET	0	1	0	0	0	0	0	11.5
MPN12	1513.54	323.619	1308.26	10000	1199.61	119.552	383.884	11.3617	386.097	10000	3.30139	49.5236	6.63887	41.0844	201.691	3.65307	10.5922	1.46061	3.51512	0	13.413	0.103251	20.0184	0.084147	0.18334	1.52767	15.9912	0.47281	0	0	0	0	0	0	3.38474	0	9.03908	0	33	F	ET	1	0	0	0	0	0	0	8.3
MPN281	270.34	86.2016	903.393	5607.89	51.3307	151.292	459.723	9.0279	716.257	2537.98	8.75084	115.581	46.0967	14.2602	80.0449	3.65307	22.5336	11.4626	3.18416	6.37032	26.3435	0.813408	49.1799	0.210047	0.527671	18.4346	24.6968	1.06192	1.90692	16.3476	12.2476	83.6197	4.48283	29.3657	65.2113	4.50356	0	0	38	F	ET	1	0	0	0	0	0	0	11.7
MPN121	302.706	179.716	1853.16	6947.91	7.11745	179.29	619.026	14.3924	818.6	3015.57	2.95815	31.0537	6.34735	9.70121	92.2773	7.44346	38.8854	2.4546	17.4335	7.67923	31.4343	3.45814	19.848	4.59402	1.23378	0.904366	30.6788	1.71593	0	17.0243	22.1887	0	0.485053	0	1.6244	0	6.83477	0	73	M	ET	0	1	0	1	0	0	0	4.1
MPN234	122.232	338.38	1343.42	5316.67	10.5773	229.625	833.923	11.1	55.77	10000	0.614029	112.285	2.61628	13.3007	44.5589	10.6726	15.204	0.945866	4.53025	0	25.4562	0.103251	0	0.084147	0	0.904366	8.01657	0.47281	0	0	8.18624	0	0	0	0	0	0	0	76	F	ET	0	1	0	0	0	0	0	6.1
MPN195	734.676	388.572	1044.35	17546.1	23.9409	162.63	1152.41	22.4545	808.841	4740.33	12.449	109.106	59.1175	19.4112	209.794	82.3862	45.0335	34.1631	17.836	1.2472	123.166	0.939936	33.5487	1.66506	0.635524	121.514	47.7041	0.489025	0.467559	0	96.7635	12.789	0.550264	0.28075	0	0	33.9194	0.396646	51	M	ET	1	0	0	NA	NA	NA	NA	8.9
MPN91	138.184	294.125	628.302	7561.67	10.5273	84.0545	1563.08	28.6045	961.044	10000	19.8256	37.4325	21.7249	14.7104	117.526	19.6722	32.4723	7.45018	24.6395	10.1379	20.9786	2.92655	24.3049	3.34404	0	12.1409	25.7137	4.35184	0	27.7648	7.14847	0	0	0	17.9439	0	1.18685	0.556807	65	F	ET	1	0	0	0	0	0	0	10.6
MPN166	850.148	339.18	2522.47	19547.4	61.3751	360.821	1311.61	35.7523	149.16	5284.51	10.8835	119.68	46.4038	16.9966	267.237	12.519	103.021	35.2829	15.2458	13.7166	159.04	14.4514	86.8528	35.4245	8.91885	6.09293	47.7041	12.7143	1.25382	86.6622	193.561	56.9111	9.93592	22.5817	30.8129	20.0842	65.2346	1.20381	33	F	ET	1	0	0	NA	NA	NA	NA	13.3
MPN7	150.395	102.826	372.789	2270.58	0.85797	188.604	353.469	4.82154	450.466	105.281	NaN	17.0613	2.79415	16.5412	0	13.3598	27.092	0.731502	6.2843	5.36315	68.2655	57.4175	13.9438	5.58883	0	18.2468	43.9441	2.27676	3.48087	6.87381	20.4924	0	2.41486	18.1584	0	17.1646	67.4549	0	33	F	ET	1	0	0	0	0	0	0	9.6
MPN130	629.755	267.959	1135.45	15047	20.9997	201.535	992.146	10.8349	336.944	4177.17	19.6202	33.1941	26.0221	12.3048	109.865	44.4629	180.444	13.1677	116.93	4.93707	39.8055	0	41.3926	1.07432	4.99281	8.39009	64.6641	0	0.563196	7.95649	0	20.9321	0.550264	0	0	0	75.9626	0.414689	35	F	ET	0	0	0	0	0	0	0	6.2
MPN21	217.719	779.137	1345.16	13498.4	15.8964	280.792	2101.69	54.4018	1039.95	1695.32	11.1407	64.3959	40.028	21.5639	105.492	36.527	22.5069	22.7818	6.84166	20.2545	159.538	2.82987	7.19034	5.55612	13.652	32.9437	43.5453	2.69351	0	0	305.206	0	1.25345	0	0	0	209.132	0	67	M	ET	0	1	0	0	0	0	0	6.9
MPN56	829.155	309.237	415.739	10000	13.5567	438.243	1160.28	15.5456	1795.16	4362.26	5.33784	21.9649	22.9045	25.1944	137.405	16.6125	28.9115	9.01382	7.00429	8.23288	10.9854	2.7181	0	2.59906	2.84573	7.525	23.4798	13.3243	0	3.48952	185.044	8.47331	13.2424	0	5.82705	0	0	0	48	M	ET	1	0	0	NA	NA	NA	NA	6.1
MPN210	445.525	98.1372	724.465	10000	58.1301	252.057	224.592	18.072	398.644	1687.87	8.75084	76.138	44.559	32.7931	66.052	7.83654	16.1231	0.453745	4.8753	0.72372	28.9352	2.7181	240.413	2.50796	0.738014	0.904366	18.5277	0.406294	30.896	10.2576	0	365.768	0.0175719	371.105	0	138.102	0	0	78	M	ET	1	0	0	1	0	0	0	9.6
MPN268	393.704	196.711	613.052	14614	60.3369	182.836	975.887	37.6858	1236.75	1965.18	30.9912	76.9837	90.2848	31.6815	113.132	34.4709	64.6451	11.7596	20.6662	4.85653	157	8.54559	301.656	29.2033	3.17464	4.90651	31.2458	4.07629	44.256	24.1484	114.815	355.617	0.610123	506.557	33.69	205.787	5.19363	0	66	M	ET	0	1	0	0	0	0	0	11.6
MPN109	104.783	501.092	237.794	12182.6	20.336	254.495	548.407	21.5239	903.495	3930.04	18.9892	46.2772	139.838	33.3343	85.7913	26.6247	73.3615	25.7752	7.43175	12.113	222.383	11.9304	12.2539	6.7583	41.9922	9.70175	23.8235	2.69351	0.342041	19.5942	126.787	21.819	14.7334	31.6621	39.3913	31.0211	1.18685	0.253313	58	M	ET	1	0	0	0	0	0	0	8.1
MPN84	311.517	159.422	806.861	10000	20.8996	180.086	478.981	10.9506	435.135	1747.29	3.45456	38.3801	5.76842	20.6859	63.6395	10.4888	27.092	0.83813	2.21787	5.66533	25.4562	6.20454	4.68251	21.6873	2.67399	0.267045	14.7044	0.275905	1.67549	40.3643	43.8878	45.3969	2.62305	31.7834	0	13.8078	0	0	49	F	ET	0	1	0	0	0	0	0	6.6
MPN68	601.681	361.047	820.507	10000	12.3108	126.066	1009.99	11.8495	239.169	10000	15.0629	52.3764	11.353	15.9925	93.3657	6.03126	53.3145	6.70268	4.8753	11.4026	17.7967	5.86791	30.0303	14.4408	2.50379	1.52767	65.4024	0.340613	1.56111	31.2319	32.9853	60.4475	1.93563	95.7684	0.192834	21.4721	1.0037	0	46	M	ET	1	0	0	0	0	0	0	8.2
MPN71	57.6046	147.221	700.723	1546.71	4.37266	155.314	1101.07	2.86633	101.647	2379.49	0.952227	0	32.9219	4.64929	5.52919	1.4225	5.94344	7.80856	0.214659	2.03653	99.642	0	0	0	0	0	0	0	0	0	63.9104	0	0	0	33.5293	10.6081	0	0.413392	59	M	ET	1	0	0	0	0	0	0	8
MPN95	254.546	284.755	1038.02	13735.4	24.5458	518.229	1021.04	15.0011	107.339	2200.43	5.12293	61.1655	41.592	7.82283	209.794	12.519	67.598	17.7009	7.93195	4.64226	56.7154	4.20399	26.7514	3.75991	2.22571	2.01029	32.8113	2.03832	0.65978	21.8944	790.598	13.1959	1.92177	6.88893	0	73.8474	47.6235	0.666906	87	F	ET	1	0	0	0	0	0	0	9.7
MPN81	328.286	224.342	843.579	3231.41	18.7523	195.282	889.721	22.7438	289.859	1868.59	6.38429	32.9891	30.981	18.0605	73.7266	10.1191	57.8084	9.10043	10.3496	14.0176	41.4614	10.1222	53.5035	17.4337	5.8929	17.3123	58.908	1.27718	3.73179	75.5361	65.4564	138.411	3.97354	134.455	14.1089	57.0856	3.86129	0	82	M	ET	1	0	0	0	0	0	0	12.9
MPN87	400.95	94.7238	315.833	3439.45	35.1931	137.069	525.886	6.57309	472.405	1679.71	3.99345	17.352	14.6883	14.3936	117.515	2.46592	8.27369	9.27386	13.4421	8.13222	28.9352	0.626831	7.06	1.28341	0.264768	10.4476	9.39682	0.676473	0	0.103963	1.93322	0	1.01198	0	4.43382	1.66034	0	0	76	M	ET	1	0	0	0	0	0	0	10.6
MPN105	2345.96	454.092	1093.29	10000	2399.43	215.809	1387.43	45.7085	10000	10000	22.0563	231.111	238.706	57.8183	738.079	51.2418	85.9946	53.5262	27.0276	31.0993	103.719	28.7112	861.234	71.2112	12.5707	121.52	168.869	5.0946	82.7873	136.062	180.793	646.146	13.2424	1246.43	41.9865	450.663	25.5887	0.501461	38	M	ET	0	1	0	0	0	0	0	6.7
MPN155	484.467	294.259	1067.46	10000	10.4945	147.35	794.032	14.0863	59.1271	862.918	4.20627	15.8832	11.9716	11.4874	50.4946	6.44109	24.3587	4.86567	0.214659	5.06093	19.8233	5.9239	3.13498	25.4389	3.31081	0	2.06907	0.47281	0	31.9084	34.6176	0	1.86799	4.20657	0	5.34048	0	0	78	M	ET	1	0	0	0	0	0	0	11.3
MPN5	264.76	180.473	869.629	3245.61	76.6103	153.873	378.813	8.371	226.049	1596.01	5.63287	101.456	74.931	31.0889	47.8827	10.7643	39.7897	7.46685	11.4976	5.36315	55.2048	3.03335	459.424	7.22777	3.25213	8.71643	33.0301	1.64213	57.2696	34.2761	49.8438	503.343	1.53327	474.221	0	216.184	117.869	0.185857	65	M	ET	0	1	0	0	0	0	0	9.9
MPN220	465.303	340.146	1736.4	10000	6.861	236.331	1987.18	22.0246	408.537	10000	6.94147	47.703	2.26427	13.0885	46.5614	16.5287	11.517	0.945866	3.51512	1.83469	17.7967	2.82285	1.78026	5.38791	0.907566	0	13.4036	0.150276	0.0690641	8.90413	20.4924	0	0.169524	0	0	1.46474	0	0	60	M	ET	1	0	0	0	0	0	0	9.3
MPN72	302.438	174.793	1259.97	10000	2.28557	262.718	1302.63	29.7187	1440.34	10000	23.464	56.1123	3.51662	23.9655	51.1414	25.5582	25.726	0.386161	4.53025	1.73376	13.413	0.53521	69.8904	4.59402	0.144251	1.06044	9.39682	0.540062	0.791075	2.13556	0	45.1049	0	25.3476	102.33	7.25063	0.755341	0.0813038	54	M	ET	1	0	0	0	0	0	0	13.9
MPN252	857.726	614.615	312.247	19370.3	20.6326	324.133	381.38	56.3265	2405.58	8016.26	29.3001	145.55	25.599	38.8573	223.28	26.8398	77.7207	10.0064	17.3187	2.76041	68.5254	2.77997	77.2938	2.55876	6.63878	250.436	60.6402	0.260963	2.07175	3.62617	0	12.789	0.700155	0	63.1586	2.56655	13.2011	1.20381	54	M	ET	1	0	0	NA	NA	NA	NA	13.3
MPN154	288.736	38.5114	470.216	15681.5	10.0498	383.68	787.678	71.1917	304.634	7003.55	15.0286	97.4224	6.33894	5.29935	61.4965	52.4454	69.465	0.950442	8.98389	2.05847	27.5836	2.0183	47.6972	0.202917	0.183203	1.03882	27.1108	0	0.0997169	10.6519	0	7.12705	0	0	0	0	0	0.793205	84	F	ET	1	0	0	NA	NA	NA	NA	24.1
MPN27	615.078	438.707	1552.99	19764.3	40.2221	301.327	1238.28	26.4407	532.091	6703.4	7.81503	65.6263	23.4811	0	227.235	7.59306	74.994	7.53247	7.93195	1.55284	37.9161	1.80154	63.471	3.4588	0.702092	1.81087	0	0	0.563196	6.56163	0	4.61571	0.109154	0	0	0	0	0.566226	69	F	ET	0	1	0	NA	NA	NA	NA	12.7
MPN181	603.765	293.239	1591.19	15651.6	23.31	243.458	1557.41	30.3437	461.439	5863.82	10.166	92.7056	118.512	18.5743	106.856	26.2367	66.6597	35.9725	27.6096	2.05847	94.3147	2.99834	44.2671	6.48804	2.08388	1.61377	60.6402	1.8821	23.2515	35.7186	224.377	63.1156	1.46013	46.1533	0	14.0925	36.2416	0.666906	17	F	ET	0	0	0	NA	NA	NA	NA	7.8
MPN158	546.728	396.452	1362.46	18751.7	13.06	273.216	1448.32	31.9914	2002.27	4994.07	4.52774	440.958	12.3921	6.18214	99.6358	32.0932	61.9179	7.53247	61.5647	2.46031	53.5629	3.54546	14.5618	6.18357	5.21573	18.677	32.8113	1.25952	0.65978	18.2635	53.2263	7.12705	1.15444	5.47065	0	3.02972	5.77697	0.708363	72	M	ET	1	0	0	NA	NA	NA	NA	5.7
MPN222	956.186	187.368	608.811	18870.2	32.6508	102.743	751.525	49.4187	114.507	7820.67	32.3745	75.1261	8.51068	16.3406	527.329	20.5865	38.7072	1.8842	47.9518	9.31006	22.8549	0.620021	72.342	2.85817	1.5221	16.6553	43.0178	0	1.9683	0	0	33.9709	0.775433	0	20.3291	0	4.33075	0.750469	52	M	ET	1	0	0	NA	NA	NA	NA	10
MPN207	196.409	77.9959	722.159	2557.91	3.60512	109.059	643.122	2.99787	123.082	1760.1	3.64654	49.6301	1.40995	13.4407	2.86739	0.515703	3.12426	0.319523	0	0.319089	0	0	3.59533	5.18794	0	0	0	0	0	1.45849	16.197	0	0	0	0	0	0	0	47	M	ET	1	0	0	0	0	0	0	15
MPN55	165.654	220.71	1093.17	13388.1	6.43515	311.173	934.342	24.6911	91.8116	3837.97	2.52191	52.8646	5.4661	6.56799	64.2385	15.4725	37.6286	4.11476	19.386	1.85671	68.5254	2.0183	9.79972	2.26004	1.94256	1.4192	27.1108	0.185566	0.855318	13.2543	0	7.67953	0.550264	1.06977	18.3131	1.15049	0	0.880504	85	M	ET	0	1	0	0	1	0	0	9.1
MPN264	927.198	590.088	959.387	24399.6	48.7056	243.225	857.651	56.9402	5693.72	10000	28.5025	71.8736	57.2511	53.7384	236.579	33.0738	60.2236	25.3712	2.19105	18.605	36.9179	8.35687	80.7206	19.2974	3.86986	47.3018	13.8824	0.946719	0	0	14.5968	0	1.25345	0	28.3338	0.102557	6.18604	0	63	M	ET	1	0	0	NA	NA	NA	NA	10.8
MPN277	375.896	327.632	775.456	10946.2	81.0765	587.229	1387.57	49.5698	1346.03	613.803	29.0641	92.6082	199.851	60.6242	170.3	33.9147	150.093	54.3936	44.4625	15.6679	360.848	40.2744	346.104	99.921	22.7543	97.6241	68.0922	7.77697	61.4897	183.349	334.449	394.891	24.7688	616.258	83.1028	306.246	28.6747	0.601177	55	M	ET	1	0	0	NA	NA	NA	NA	14.9
MPN229	258.842	1287.12	838.108	7431.05	254.72	240.927	801.923	40.9537	866.652	712.787	193.436	179.489	431.096	58.1687	263.137	28.4383	248.025	114.971	56.3897	63.2962	154.451	13.2417	831.877	17.9086	8.33481	204.542	171.26	10.4988	145.319	67.0129	159.217	896.662	8.35186	1302.93	74.3943	527.503	213.378	0.317088	47	M	ET	1	0	0	NA	NA	NA	NA	7
MPN46	137.099	240.178	1774.81	6398.48	230.544	402.525	570.012	272.292	3942.61	1175.97	192.273	410.212	1154.26	122.504	855.775	400.946	178.917	367.718	60.808	214.555	151.891	204.291	458.048	30.9846	17.5138	261.246	75.9014	13.3448	60.5369	82.5608	1302.26	667.343	188.712	797.945	124.41	349.772	24.7917	1.23964	74	M	ET	1	0	0	NA	NA	NA	NA	9.7
MPN156	1151.26	371.455	1219.82	19931.7	21.6597	527.886	952.96	51.9873	2250.51	10000	25.6974	79.4856	6.23236	8.60403	231.72	32.2245	24.2063	7.19986	3.91689	15.3478	33.1379	2.24797	65.4766	14.7312	3.12149	35.5293	13.8824	0.306905	0	0	3.16346	0	0	0	0	0	11.1193	0	65	F	ET	1	0	0	NA	NA	NA	NA	15.14
MPN92	167.354	184.3	1229.32	12454.6	25.935	306.566	942.43	30.6077	627.273	4295.2	8.38738	53.3391	0	26.7118	72.4795	6.4424	25.0496	0	1.62346	11.4578	0	1.26884	24.3049	9.75488	0	1.99218	0	0	0	0	0	0	0	0	17.5371	0	0	0	83	F	ET	1	0	0	NA	NA	NA	NA	4.2
MPN269	234.927	279.22	1541.2	15762.6	27.4089	246.025	1514.68	24.4547	829.069	6044.5	9.21185	26.5534	16.9793	15.1651	99.0327	17.384	32.4723	23.3488	10.9989	2.78534	31.2051	6.27472	46.6727	11.1501	3.65513	8.49152	15.9523	1.85854	2.53395	10.3296	10.9311	54.4232	0.868334	19.002	0	8.04122	1.18685	0	53	F	ET	1	0	0	NA	NA	NA	NA	8.1
MPN214	235.466	329.134	1282.44	9163.32	28.04	220.982	1248.14	18.6458	1064.89	5763.64	75.7555	53.8749	35.3747	23.805	150.401	15.5421	30.8461	23.5108	17.6259	1.55804	184.37	4.36867	154.866	7.1585	7.38229	6.09296	46.9396	5.72573	24.8103	54.3749	96.1303	181.998	17.2014	204	34.9833	115.648	6.68136	0	77	F	ET	1	0	0	NA	NA	NA	NA	7.9
MPN260	270.364	291.947	766.767	9569.68	10.5003	116.392	1276	27.6337	284.585	15841.7	5.2615	47.8395	29.8524	17.4408	120.387	17.7433	29.2074	10.108	7.43175	4.5027	138.914	9.67623	0	11.9466	5.82978	3.1472	41.8305	1.71885	0	24.6017	57.1184	0	3.03174	0	13.7035	1.27634	12.1017	0	54	M	ET	1	0	0	NA	NA	NA	NA	5.4
MPN167	522.515	357.534	694.08	9625.63	19.3019	126.21	860.45	25.1045	559.274	1523.24	5.88447	49.3791	70.3858	28.324	128.681	14.7817	55.7544	21.7277	17.6259	21.192	179.478	6.27472	21.5945	16.7176	16.4543	23.9929	21.9059	1.4389	4.47351	32.2571	52.8346	98.7857	3.03174	25.7721	57.8765	22.15	4.19848	1.78158	24	M	ET	1	0	0	NA	NA	NA	NA	2.9
MPN199	323.673	272.655	494.636	8775.74	9.47093	464.422	1138.08	19.4321	135.576	4830.11	2.93895	21.4946	17.8448	16.6141	25.8993	4.15935	51.2327	7.19986	0	6.5106	0	0	0	0	3.01534	1.42213	2.13205	0	1.6029	0	0	0	0	0	75.656	0	0	0	92	F	ET	1	0	0	NA	NA	NA	NA	25.16
MPN117	160.744	304.211	758.093	13745	23.9317	282.871	974.163	13.904	206.679	3677.55	11.3773	30.4966	43.4025	17.0311	84.8408	19.8439	71.9197	6.61487	15.2053	2.87759	40.5982	3.02314	55.062	6.5581	0.849076	59.612	27.5795	7.77697	3.82469	17.7601	78.1481	154.824	5.35705	55.4227	8.90771	25.9592	8.16434	0	65	F	ET	1	0	0	NA	NA	NA	NA	11.9
MPN174	422.059	432.02	2617.26	11653.9	22.5586	253.236	868.359	0.255688	123.615	10000	3.71035	14.8058	10.4387	10.9834	86.7318	31.9395	45.1113	0.55451	11.5972	2.32006	51.1616	4.36867	21.3227	6.7583	2.17421	4.90651	13.8824	1.15806	1.25611	20.5084	14.5968	53.383	0	23.2387	0	10.6296	0.162	0	69	F	ET	0	1	0	NA	NA	NA	NA	NA
MPN253	456.268	313.312	569.946	12413.5	7285.24	409.964	1514.9	135.114	1221.98	4108.71	15.4917	1301.15	20.434	4013.54	137.902	27.5373	37.2833	5.52477	8.91293	808.271	33.1379	1.66222	40.3402	9.35593	1.75991	6.39102	19.9579	93.6414	0	0	0.997033	0	0	0	18.7476	0	0	0.128857	40	M	ET	0	NA	NA	NA	NA	NA	NA	NA
MPN35	860.637	647.683	2412.79	18171.2	31.7159	161.982	2119.06	68.5819	2794.41	10000	17.1593	42.9297	8.23313	22.3665	130.026	35.0237	51.2327	4.25982	30.1746	15.8278	69.1943	18.003	28.8839	40.8765	6.93653	1.99218	20.936	1.01724	0	39.3902	53.3717	0	2.58923	1.27005	135.712	8.41193	5.19363	0	57	M	ET	NA	NA	NA	NA	NA	NA	NA	NA
MPN208	348.656	280.07	642.545	10858.8	59.9717	284.824	782.756	24.6497	735.429	2541.08	13.2734	89.0795	83.0438	34.6003	186.825	17.0219	127.112	21.4031	39.161	20.7237	181.928	7.03332	295.97	11.9466	8.50361	57.9369	40.103	10.7025	33.6483	23.2408	82.2885	322.139	5.66995	374.894	44.2374	109.656	56.6477	0	68	M	ET	NA	NA	NA	NA	NA	NA	NA	NA
MPN131	330.174	120.079	629.619	7166.74	23.9317	289.327	743.992	28.5398	534.719	2102.55	7.13392	42.0369	131.643	54.4821	81.9255	9.37668	34.0868	32.3793	3.91689	13.5766	11.7086	6.84384	9.45513	29.0054	1.24955	11.5289	11.7555	0.734606	1.48713	28.6656	47.435	0	1.12532	13.4608	50.0633	6.18211	0	0	NA	NA	ET	NA	NA	NA	NA	NA	NA	NA	NA
MPN1	87.4609	245.852	1354.26	7067.08	20.018	214.917	1027.95	17.7929	487.198	3019.06	6.11841	9.36158	20.0032	5.88433	54.2555	16.2885	0	12.9121	1.0617	5.03263	6.27952	0.672158	0	4.55217	0	0	4.82759	0.0155506	0	0	0	0	0	0	0	0	0	0	NA	NA	ET	NA	NA	NA	NA	NA	NA	NA	NA
MPN3	303.825	208.59	764.597	9770.92	22.2943	178.341	888.156	21.2628	147.066	2636.6	13.3525	63.2796	17.8448	35.2627	72.4795	10.7133	48.1861	2.38523	5.08098	5.20822	33.1379	7.22269	50.35	11.5484	2.17421	0.859179	17.9751	1.2986	4.06039	26.8627	36.4588	80.4793	1.38138	43.5798	0	26.3213	1.69292	0	NA	NA	ET	NA	NA	NA	NA	NA	NA	NA	NA
MPN237	649.724	167.417	779.263	10956.4	10.2027	123.299	565.74	24.5847	592.246	2577.57	12.8384	27.1069	2.84694	11.5429	72.4795	16.6567	11.8233	1.69498	0	4.67989	0	0.0573114	3.72888	2.73816	2.80368	0	0	0	0	0	0	0	0	0	9.93157	0	0	0	NA	NA	ET	0	0	NA	NA	NA	NA	NA	NA
MPN16	172.256	216.148	1067.2	4768.44	10.6895	777.321	687.506	16.1488	123.615	5098.62	13.4316	23.5017	30.2782	8.94062	79.9242	18.0998	53.5005	2.98484	5.66613	3.9675	20.9786	2.82987	31.5629	17.5117	0.948406	5.49854	7.26267	1.15806	0.568467	0	0	0	0	3.05604	10.9179	5.06131	0	0	37	F	ET	NA	NA	NA	NA	NA	NA	NA	NA
MPN33	102.264	131.965	1262.69	12645.6	107.918	426.786	855.848	35.6312	984.554	8583.75	7.72102	111.008	108.845	41.7724	123.197	22.8444	52.7462	3.07023	17.0197	43.5078	70.7684	8.73422	371.018	15.1286	5.82978	4.90651	40.9684	2.41572	87.7129	34.0462	36.4588	632.757	2.27244	761.456	17.9439	249.258	7.17617	0	83	F	ET	NA	NA	NA	NA	NA	NA	NA	NA
MPN150	643.96	191.347	792.093	10000	86.241	385.373	775.632	11.6992	232.656	10000	18.4085	78.2043	17.672	68.5594	63.6395	5.40544	10.5922	2.4546	3.18416	1.63282	8.30709	1.29496	20.3594	2.96746	0.0704835	0	8.01657	0.150276	0	0	0	0	0	0	22.3156	0	2.02206	0	61	F	ET	1	0	0	0	0	0	0	9.4
MPN120	176.062	244.118	798.025	13030.7	12.904	156.096	776.635	19.1294	272.33	4445.33	17.1236	47.5875	11.9622	5.38178	125.187	6.91186	68.5331	9.01418	18.353	1.85671	22.8549	1.15436	47.6972	0	0	8.85838	0	0.489025	4.40719	3.62617	0	21.5552	1.00237	0.28075	83.1491	0	0	0.488911	46	F	ET	0	1	0	NA	NA	NA	NA	8.6
MPN29	220.419	259.475	990.005	10000	16.2825	282.629	1013	35.8929	1375.13	3112.19	5.35748	64.174	49.9037	22.4751	221.094	56.4405	103.357	23.3115	52.9955	24.2694	44.3449	1.49237	9.64967	4.79096	2.05802	78.727	21.0218	14.0627	7.41837	7.5506	153.303	0	0.759721	0	30.3077	4.712	0	0	62	M	ET	1	0	0	0	1	0	0	7.2
MPN89	404.153	235.556	785.83	15917.6	80.8358	304.621	1461.34	34.985	281.901	7767.21	12.2533	27.5807	6.77439	15.6475	222.617	9.74061	46.066	1.57082	8.98389	11.4237	20.292	5.08488	55.3466	9.54654	3.44886	3.03657	13.3222	0.185566	1.05348	19.4841	5.38964	7.12705	0.550264	3.30798	0	0.414713	0	0.626116	84	F	ET	1	0	0	0	0	0	0	7.7
MPN141	23.5117	84.0746	244.151	4423.79	36.0989	191.631	805.744	25.4399	35.7168	2564.48	1.56552	16.3784	1.03887	0	23.3798	0	191.39	0	0	6.79335	0	1.58526	9.47649	8.0144	0	0.024739	0	0	0	0	0	0	0	0	0	0	0	0.396646	58	F	ET	0	1	0	0	0	0	0	2.8
MPN194	62.441	193.023	630.633	7210.69	23.0997	507.959	924.483	36.7131	389.607	3928.37	1.77222	45.6234	92.2176	15.7591	139.499	15.4725	74.0796	31.4977	15.2458	35.4697	43.4521	8.74385	16.4301	26.0024	1.94256	6.31901	20.7719	6.30506	0.279892	24.2681	655.546	12.789	1.76752	8.29353	0	5.30664	7.87386	1.20381	73	M	ET	0	1	0	0	0	0	0	2.6
MPN108	88.4605	15.9813	716.594	6109.91	4.99427	296.071	568.752	28.8578	344.444	10000	14.6834	36.5317	13.4275	13.6489	78.9071	15.2605	17.0413	3.40301	3.84995	7.32688	39.9886	1.00372	18.3184	4.98895	0.0532792	8.71643	34.1979	0.88507	0.843954	30.5554	29.7001	3.56961	0.280762	1.77905	0	9.40835	7.9333	0	52	M	ET	1	0	0	0	0	0	0	18.1
MPN53	429.493	126.546	706.641	10000	24.2195	300.95	1171.26	49.1864	890.19	10000	16.2279	74.246	59.9122	21.9807	301.306	50.7094	71.7024	27.8329	38.8516	23.1643	147.017	4.53952	25.1673	16.6209	3.90547	85.1413	69.6876	4.61381	0.791075	27.8493	106.99	28.7334	4.26388	6.05375	69.5719	5.44566	22.1056	1.5092	61	M	ET	1	0	0	1	0	1	0	14
MPN66	274.057	245.106	906.646	5745.59	3572.1	1196.85	1907.02	67.3084	547.036	1981.03	27.386	18.2157	0.310857	58.3509	165.81	6.03126	10.1293	0.453745	1.90608	6.97449	72.3947	1.99537	324.241	11.9686	4.20791	1.21623	10.7523	0.60797	0.384786	183.056	0	0	0	0	0	0	0	0.483821	84	NA	MF	1	0	0	NA	NA	NA	NA	5.4
MPN82	122.402	97.5362	680.198	3472.47	27.1142	961.894	1002.44	22.9039	665.55	990.149	54.9291	11.8498	69.5991	22.7684	51.1414	3.99295	25.2704	12.2593	7.73351	28.0363	49.216	0.269199	298.002	3.34181	0.349694	75.0777	173.167	17.7982	27.7527	9.24251	0	57.6319	0	34.691	0	11.5958	3.06637	0	62	F	MF	1	0	0	NA	NA	NA	NA	19.2
MPN137	166.06	321.281	508.291	6566.29	21.2156	665.555	495.584	16.319	551.261	1012.35	4.30321	21.4222	30.981	15.0475	63.6395	12.8319	8.73823	6.70268	6.2843	8.68581	13.413	1.19718	2.22674	10.2101	1.67868	1.21623	12.087	0.676473	1.05913	8.22738	10.4592	0	0	0	7.38863	0	0	0	70	M	MF	1	0	0	NA	NA	NA	NA	11.4
MPN85	29.4473	93.3838	262.679	2526.46	64.0005	424.87	765.99	33.7088	198.175	275.184	7.02946	24.9374	25.1757	17.5368	106.856	7.14119	125.25	7.77883	2.61017	10.8485	64.2297	4.86438	18.8958	14.4792	0.702092	11.7204	13.3222	0	0.373041	33.4752	0	9.22235	0	5.47065	0	6.20419	0	0.470056	70	M	MF	1	0	0	NA	NA	NA	NA	2.3
MPN112	167.323	244.659	1150.18	12644.7	57.8638	209.399	852.037	72.0656	947.876	642.581	19.0937	27.0004	248.916	17.3214	288.28	77.4881	194.282	88.3839	50.9837	38.8014	64.2297	5.1952	95.2504	7.70863	4.99281	12.2053	83.2792	2.19474	0.279892	44.5105	394.336	47.7439	6.00884	6.1817	210.52	3.02972	25.0349	1.15603	75	M	MF	1	0	0	1	1	0	0	8
MPN136	20.9581	127.947	427.776	6873.98	16.4469	1419.25	945.607	62.2295	124.065	1089.72	10.166	34.0099	8.07737	7.02023	52.8059	1.76817	34.3454	1.41484	4.22118	9.59905	11.2129	18.0549	30.9031	27.5686	2.22571	0.672986	0	2.35134	0.18852	34.5994	119.85	4.61571	2.07635	9.68698	305.712	5.30664	14.491	0.970142	70	M	MF	1	0	0	0	1	0	0	5.4
MPN110	118.962	155.008	694.087	6953.54	39.2367	492.648	918.855	35.3046	724.958	1458.84	11.1444	114.524	117.282	28.0323	240.778	47.631	306.333	48.103	25.5597	93.4458	31.9236	21.445	230.369	33.221	19.4268	103.662	127.444	15.6988	31.0575	114.698	398.492	28.1398	16.0249	48.087	158.732	123.013	194.466	2.71981	58	M	MF	1	0	0	NA	NA	NA	NA	5.3
MPN247	183.107	100.822	489.084	3487.36	30.4013	338.103	376.454	14.8808	95.3945	4980.1	4.26246	86.7017	4.59032	34.1613	100.685	4.18839	52.1479	1.25941	12.6456	4.24832	62.7646	9.97038	17.6663	15.8731	2.08388	1.03882	30.025	0.33672	0.467559	0	0	13.5961	0.850905	1.82921	70.4654	0	0	0.586013	65	M	MF	0	0	0	0	1	0	0	5.4
MPN86	208.502	262.954	813.004	14041.3	60.6992	436.518	1462.73	109.231	2266.33	5738.2	49.1488	191.281	145.499	29.5427	534.984	32.3768	532.49	94.6007	35.7772	141.06	65.6777	4.64406	143.535	14.1698	125.457	412.196	115.669	0.642117	2.75096	14.5282	442.59	88.5966	2.15375	151.905	0	2.56655	0	7.66001	65	M	MF	1	0	0	0	0	0	0	19
MPN261	444.452	66.4033	523.636	3704.25	5686.94	363.001	1329.04	8.58944	344.444	2234.5	5.3182	23.7024	10.5335	7.67503	70.2144	4.97989	11.517	0.873925	2.21787	1.32992	5.19387	0.184607	137.597	2.05903	0	0	6.60612	0.60797	4.0482	2.81256	3.44772	184.434	0	88.141	0	26.1774	0	0	63	F	MF	0	0	1	0	0	0	0	7.9
MPN26	83.2912	55.9793	599.728	8665.07	9.09232	188.236	422.323	19.6196	128.844	2446.64	4.59398	28.1573	22.6329	8.87115	55.7886	17.5739	74.994	5.73418	10.5567	2.46031	27.5836	1.36951	23.7549	3.1582	2.22571	2.62074	32.8113	0.185566	0.18852	40.1482	0	15.8767	0.550264	2.57366	0	1.15049	79.1466	0.586013	41	M	MF	1	0	0	0	0	0	0	4.6
MPN270	165.976	193.663	770.557	10000	83.1151	321.057	951.718	46.3079	352.444	2785.84	13.6753	104.926	91.0238	37.0357	127.57	22.6082	107.8	6.87191	46.9991	23.0136	82.0555	37.8483	397.582	89.6141	16.915	21.2829	77.1102	5.01422	66.6134	216.863	199.158	391.898	17.998	700.619	53.6174	362.409	19.7976	0.714152	55	M	MF	1	0	0	NA	NA	NA	NA	5.1
MPN79	10.5453	32.0198	1628.33	3374.86	37.2992	1361.57	237.77	6.64418	159.122	1359.83	160.819	5.79043	9.51814	8.68489	31.9107	4.97989	0	1.46061	5.928	3.3981	0	0	12.2814	1.28341	0.437471	0	0	0.0901639	0	50.8489	0	0	0	0	0	0	0	0	78	F	MF	1	0	0	NA	NA	NA	NA	10.3
MPN161	101.86	185.889	997.56	14977.3	39.716	1216.9	382.397	40.3155	305.831	1377.18	120.602	56.138	102.916	16.5329	294.535	22.5188	33.2339	61.7348	20.9331	8.15136	43.4521	10.1937	281.073	7.86148	1.24517	24.8766	60.6402	2.19474	0.65978	42.3372	0	37.0348	2.85344	6.88893	38.569	3.02972	7.87386	0.793205	57	F	MF	1	0	0	1	0	0	0	15.4
MPN211	937.071	86.0904	837.491	17659.5	2985.23	347.959	830.553	61.0323	2389.97	7418.37	27.6883	268.626	200.392	61.9529	757.405	144.35	216.357	97.269	55.0199	31.0129	366.214	5.52639	231.376	8.0144	29.1244	285.544	149.591	3.92528	22.1221	42.3372	86.5337	356.272	8.08619	53.8666	143.708	134.372	10.5759	1.06201	40	M	MF	0	1	0	0	0	0	0	6.1
MPN49	62.2825	104.217	2729.94	4141.77	45.2937	1443.42	520.461	36.2693	222.707	1658.11	17.3791	62.8844	143.188	32.6171	90.6378	2.7114	18.8751	1.68618	23.213	12.1067	30.6107	7.56697	206.041	22.167	3.90547	3.09864	27.1089	1.90149	17.4658	139.443	26.3841	161.809	3.39876	186.931	0	58.7785	0.510847	0	71	F	MF	1	0	0	1	0	0	0	7.9
MPN279	367.175	230.825	748.668	17294.7	12.1764	916.332	1131.25	60.7665	351.306	7221.68	25.0159	44.6314	12.3921	16.3681	90.9971	28.0335	28.6902	3.63254	12.1241	2.76041	59.7796	2.88912	239.671	14.4792	1.1079	5.86773	20.7719	0	0.326275	23.0855	0	11.0842	0.254127	0	33.5384	0	2.04078	0.586013	73	M	MF	1	0	0	NA	NA	NA	NA	14.5
MPN104	261.081	330.77	992.843	19203.6	22.9946	532.488	586.637	51.8455	703.391	4317.71	26.2497	57.9819	19.8713	3.66902	161.918	20.5865	30.9826	9.09674	35.7772	3.65536	107.012	2.99834	62.3555	8.62662	6.63878	3.88615	76.0941	0.79581	3.01493	39.0475	0	25.9541	1.92177	0	0	0	17.0334	0.546619	77	M	MF	1	0	0	NA	NA	NA	NA	17.9
MPN184	135.769	118.038	212.311	1494.35	114.93	1191.94	909.988	111.644	263.446	2633.13	16.4046	49.7953	20.434	7.77754	118.963	21.1976	1.47045	8.44937	0	13.9	16.5185	7.22269	57.6726	0	9.06775	0	0	0	0	0	0	0	0	0	14.1472	0	16.9979	0	63	F	MF	1	0	0	1	0	1	1	17.4
MPN223	536.896	237.195	1310.18	15722	131.227	573.395	1241.4	71.7294	1144.5	4809.26	58.9744	199.287	163.431	61.0898	429.755	136.147	505.303	105.466	62.0675	11.6153	131.344	15.1259	77.5682	6.79279	6.26253	38.8569	194.592	15.2949	6.65345	40.1482	828.78	79.435	18.8074	16.8735	48.8155	3136.48	13.2011	0.836555	73	M	MF	1	0	0	NA	NA	NA	NA	39.3
MPN218	97.9334	238.829	1030.55	14947.6	25.5987	842.838	696.653	101.011	81.0642	2956.22	10.0681	93.8917	12.3921	8.73408	72.0924	8.03659	39.7784	5.65283	11.0797	4.24832	56.7154	2.88912	87.6682	11.3915	0.183203	4.75612	58.5805	0.0366768	1.1534	37.9424	233.121	10.1764	0.475706	1.82921	0	0	4.33075	0.793205	71	F	MF	0	1	0	NA	NA	NA	NA	34.3
MPN4	23.1873	80.8518	302.923	949.486	30.3285	968.595	982.139	31.2001	659.794	319.428	8.2052	62.1869	24.9001	67.8198	76.617	0	5.94344	39.9728	3.84995	3.85172	5.19387	0	9.32345	11.0849	1.00647	17.1262	6.60612	2.27676	7.96659	0	35.4312	0	1.66643	0	18.0481	0	22.6844	0	99	M	MF	1	0	0	NA	NA	NA	NA	13.4
MPN249	53.9371	96.7472	834.529	6613.75	16.7496	485.214	379.371	72.3041	705.711	2017.37	18.5911	79.2595	23.4425	21.8529	147.956	20.8623	39.6548	7.28332	34.5032	1.751	184.37	10.4286	34.4988	21.8751	3.92365	9.0958	21.9059	5.31418	0.568467	19.5942	10.9311	30.4795	2.52592	30.4022	50.9181	0.30268	70.5526	0	77	M	MF	1	0	0	0	0	0	0	8.8
MPN162	135.084	46.1652	458.613	4650.25	71.7752	180.484	1068.63	16.9403	255.069	10000	1.38778	33.9442	26.1277	8.58802	86.2233	11.5823	14.2839	20.4281	18.6546	8.48451	10.9854	3.6723	13.6103	3.06051	1.83994	15.4642	8.71008	4.25573	2.6804	2.81256	28.8741	0	3.0439	0	47.3858	0	0	0	68	F	MF	0	1	0	0	1	0	0	7.8
MPN183	179.492	155.482	350.891	2908.41	151.675	1125.48	946.021	136.396	328.567	3319.89	13.9503	101.492	41.173	8.59623	215.246	43.8208	18.986	20.4054	4.75476	25.0405	68.5254	9.52404	153.44	1.36905	9.14875	5.19777	0	0	0.0997169	0	0	12.789	0.109154	0	58.1015	8.86576	26.8371	0.586013	63	F	MF	1	0	0	NA	NA	NA	NA	17.4
MPN231	104.261	208.805	810.207	8209.47	34.082	359.658	440.402	11.424	121.675	2095.21	5.18893	38.0019	15.3927	11.067	156.285	3.05683	30.9826	6.3863	15.2458	7.1821	27.5836	1.36951	23.1521	16.1832	2.36804	1.4192	0	0.489025	0.373041	0	41.7246	25.392	1.61363	2.57366	12.6856	0	0	0.414689	72	F	MF	1	0	0	1	0	0	0	8.7
MPN176	205.255	104.179	677.768	11267.6	26.9953	200.901	962.167	17.7861	540.474	3840.41	9.57874	20.6386	32.7738	43.6053	107.864	5.7258	113.857	30.2962	5.818	7.37625	65.6777	0	170.269	0.490261	0	0.327989	0	0	0.467559	0	5.38964	14.378	0.109154	0	0	0	0	0.361203	54	F	MF	1	0	0	0	0	0	0	8.6
MPN73	82.0814	129.308	1725.33	10196.1	64.1088	1202.03	761.733	75.9062	1333.98	2491.51	15.0613	189.066	325.754	40.8156	431.573	82.0696	212.835	120.933	40.8598	152.883	376.195	3.76474	49.9731	39.8394	11.3864	593.667	103.298	0.872845	13.972	46.1308	469.289	53.9502	14.0683	6.88893	0	41.5772	0	1.10876	63	F	MF	1	0	0	0	1	0	0	4.6
MPN13	27.8291	85.1858	680.101	11709.9	6.5381	2171.49	521.712	42.514	183.827	1499.74	7.29148	24.6384	11.9622	1.12878	118.624	13.65	36.5424	2.51572	15.2458	6.98781	79.3599	1.69334	42.2566	12.4705	0	10.757	72.3797	1.10458	0.0997169	56.222	0	44.2631	2.07635	0	0	0	0	0.708363	51	F	MF	1	0	0	NA	NA	NA	NA	39.2
MPN284	252.804	294.452	730.622	4499.38	15.9396	178.492	1820.56	24.6317	401.129	10000	32.0716	62.1869	31.3226	17.6027	148.474	19.5765	29.8205	11.6835	17.4335	4.90981	62.8035	6.82594	34.9402	8.27766	3.3402	18.6226	48.9933	2.42827	2.26014	34.6144	69.308	21.6063	1.3028	14.9852	72.9235	15.1454	3.86129	0.360705	67	F	ET	1	0	0	0	0	1	0	14.1
MPN243	162.763	322.34	1074.7	6046.63	26.3037	431.811	626.288	44.9803	2194.38	10000	7.44693	46.4202	82.6296	31.415	157.002	10.0535	37.2833	36.3892	3.91689	87.0174	569.276	0.0573114	12.8102	0	9.57733	106.033	295.494	9.00341	0	0	177.131	0	7.41794	0	0	0	0	0	72	M	PV	1	0	0	0	0	0	0	17.6
MPN224	261.831	235.078	1525.94	17877.6	39.3432	955.429	721.927	10.3653	1591.88	3605.39	55.2192	119.68	70.7382	22.944	162.714	40.8276	88.4046	16.2693	25.5597	20.2515	76.7265	17.8292	522.371	24.9071	7.54642	38.8569	68.5731	11.2663	2.07175	168.19	329.472	67.6839	9.05002	40.9778	0	50.7953	56.5071	2.3118	77	M	PV	1	0	0	1	0	0	0	35.6
MPN19	30.733	0.863236	381.383	1004	9.09541	271.375	416.944	33.0198	140.632	408.09	3.685	12.1734	2.09027	11.1313	17.5432	4.54673	31.6369	0.731502	7.36779	4.4564	36.9736	0.444903	5.15326	7.85553	0.71419	8.71643	23.4798	1.20509	0	37.9967	12.6911	0	0	0	0	0	4.66407	0	63	M	PV	1	0	0	0	0	0	0	5.8
MPN97	29.8579	168.633	512.921	1321.76	25.5381	495.563	845.966	5.44606	191.366	1149.77	3.18676	32.0257	27.8112	12.4735	34.831	6.23687	42.5004	11.198	9.21703	3.3477	25.4562	2.50967	55.6731	2.1479	3.84538	72.9064	15.9912	0.745518	8.48461	16.3476	15.327	170.122	0.0175719	198.93	19.9275	33.2692	0.0440925	0	84	M	PV	1	0	0	0	0	0	1	10.3
MPN205	501.46	205.901	930.319	10000	845.21	406.546	5725.38	13.5141	314.248	1462.38	20.6585	140.429	4.62854	18.2302	233.351	7.04606	32.0908	2.61089	4.8753	7.67923	35.4279	13.2212	133.21	25.5611	3.54698	4.86848	12.087	1.60532	3.17016	66.0674	55.7406	208.275	4.33675	81.6875	10.3258	32.9181	0.510847	0	76	F	PV	1	0	0	0	0	0	0	11.7
MPN58	506.539	158.757	1020.72	13036.5	19.2754	443.832	941.543	31.898	880.244	1460.67	20.0248	74.9111	110.285	29.8743	129.355	14.006	27.5553	10.1908	3.33848	9.38917	109.127	2.05321	41.6626	8.35781	1.14869	13.985	9.55684	0.592659	1.9511	2.62954	10.9311	0	0.739408	0	0	0	0	0	52	M	PV	1	0	0	0	0	0	0	7.4
MPN48	106.639	132.249	569.309	5006.43	3.6356	567.881	973.475	8.51657	481.488	2014.21	15.7186	25.1436	2.79415	15.2398	25.819	4.76433	28.9115	1.83795	0.00468341	2.84353	41.4614	0.269199	17.9794	1.11798	0	5.68836	2.06907	0.275905	0	0.103963	23.0327	0	0	0	0	0	0	0	51	M	PV	1	0	0	0	0	0	0	20
MPN263	103.3	194.277	407.529	2786.41	5.51164	201.718	804.598	7.64688	465.535	540.072	1.46109	10.8625	0	10.3925	34.831	2.95239	9.66602	0	3.18416	0.217815	0	0.813408	0	2.1479	0.956847	0	6.60612	1.90149	0.843954	0	40.6839	15.7823	0	0	3.55988	0	0	0	82	M	PV	1	0	0	0	0	0	0	9.4
MPN36	154.565	380.298	997.072	11148.9	9.92029	272.504	1165.12	16.6923	265.152	3327.99	6.57048	19.6818	2.16066	8.80272	32.1537	4.18839	46.066	0.195861	3.68605	1.2472	17.5487	0.620021	13.6207	0	0	0.672986	0	0	1.00372	0	0	5.30272	0	0	0	0	0	0.361203	75	M	PV	1	0	0	NA	NA	NA	NA	11.3
MPN94	101.516	84.3567	650.426	5380.81	3.2107	831.225	186.741	14.3541	860.243	2273.27	25.282	16.1801	0.456738	0	13.9153	1.69498	0	0	0	6.97449	8.30709	0	44.6999	1.11798	0	0	0	0	0	0	0	0	0	0	0	0	0	0	94	F	PV	1	0	0	0	0	0	0	35.8
MPN265	329.981	91.6955	1795.45	10000	5.62188	230.382	709.636	12.8306	65.5663	1686.62	7.14115	15.8832	5.96077	11.6043	24.2327	4.76433	14.2839	0.731502	1.30188	0	0	1.14855	0	3.2477	0.144251	26.9534	2.87572	0	0	0	0	0	0	0	0	0	0	0	43	F	PV	1	0	0	0	0	0	0	7.4
MPN282	206.339	124.519	1572.24	14625.8	87.7545	621.43	607.37	29.838	3122.44	1139.53	37.7394	392.762	402.61	74.9874	441.494	56.8872	170.824	190.547	117.921	89.6602	175.889	6.41125	75.0962	49.807	10.2257	251.777	323.66	9.18026	215.279	1000.47	950.192	66.3482	9.8553	16.1964	161.353	355.204	689.352	1.5519	25	F	PV	1	0	0	NA	NA	NA	NA	9.6
MPN116	159.798	129.207	1083.66	2604.71	35.2853	208.305	230.145	2.80077	165.042	1352.4	3.53129	50.4797	44.2049	19.1723	49.8453	3.42285	16.5823	2.76793	7.36779	0.0149029	13.413	1.39336	229.774	0.491614	0.619988	0.590063	18.5277	0.676473	22.3801	8.22738	13.5744	241.348	0	394.153	0	142.815	0	0	52	F	PV	1	0	0	0	0	0	0	7.5
MPN170	973.656	458.473	1885.77	18250.2	109.535	635.459	1138.29	28.3245	2498.02	1920.27	38.5321	336.035	403.809	61.1462	602.783	50.6109	122.022	243.477	79.1113	82.2556	163.56	19.8616	297.398	22.2512	19.8264	295.76	243.66	8.61988	10.4166	81.2105	209.318	203.437	18.1516	197.97	355.826	79.2569	72.7633	66.0671	54	F	PV	1	0	0	NA	NA	NA	NA	11.8
MPN147	70.655	144.591	430.175	4086.24	6.76502	678.476	379.961	2.02643	191.366	2399.26	4.07077	9.84755	7.61974	5.66319	40.4731	2.95239	11.517	1.42328	1.01153	5.86677	5.19387	0.184607	0.353817	0.210047	1.00647	0	2.06907	0	0	0	0	0	0	0	0	0	0	0	83	F	PV	1	0	0	0	0	0	0	15
MPN209	981.546	293.879	713.699	15281.3	30.0841	153.665	1240.24	48.6988	3043.18	6625.32	22.8236	94.6798	1.48965	45.607	258.794	18.5951	63.825	1.41484	7.93195	5.03522	39.8055	6.63283	107.874	17.7354	6.63878	2.21184	32.8113	4.24147	0.467559	34.5994	101.635	11.0842	2.69752	14.4979	32.3329	8.42492	28.0309	0.970142	72	M	PV	1	0	0	1	0	0	0	13.8
MPN244	422.884	253.473	694.08	14271.7	9.14509	916.867	1092.43	40.2496	351.682	6476.55	134.023	80.2747	11.9739	18.6302	280.187	14.7817	32.4723	13.7337	36.0535	2.32006	80.03	7.31734	271.227	7.95825	1.45256	9.0958	49.4566	9.07146	0	42.9353	14.5968	29.3064	3.91395	87.7744	52.0508	0	43.6584	1.54438	69	F	PV	1	0	0	0	0	0	0	25.6
MPN142	350.57	197.172	894.349	16001.5	15.612	423.04	728.65	16.4499	2004.67	4530.48	7.06222	27.5807	7.20925	9.27785	74.6023	10.9585	89.2802	15.849	7.93195	10.2724	53.5629	11.3115	17.0491	19.1347	6.48814	1.4192	38.0766	6.94244	1.76234	60.3936	171.806	12.789	6.80588	21.914	0	17.9547	48.7436	1.62943	80	F	PV	1	0	0	NA	NA	NA	NA	11
MPN191	59.1486	231.925	1018.04	14803.1	13.9185	583.897	1159.75	32.4996	185.023	2389.8	12.7753	63.8537	21.784	18.8896	84.1965	15.4725	58.0591	13.502	2.61017	44.8883	43.4521	5.96853	38.7922	12.0078	2.08388	2.21184	0	2.66503	5.49632	26.6098	75.4975	5.30272	2.07635	12.447	0	4.85542	29.219	0.836555	62	M	PV	1	0	0	NA	NA	NA	NA	14.5
MPN69	139.163	109.408	629.135	4496.65	6.70109	196.455	408.397	7.14385	514.797	1859.89	1.27817	12.9715	37.1858	5.59566	58.7331	9.55936	20.7058	12.7037	44.9446	5.56461	32.2491	0	0	0	0.223563	0	8.71008	0.0901639	0	0	0	0	0	0	0	0	0	0	68	M	PV	1	0	0	0	0	0	0	4.4
MPN274	135.757	201.176	683.798	10000	9.02997	646.007	684.427	27.5915	699.565	2764.45	28.4234	25.6616	3.15329	11.3696	58.1117	4.10491	12.9018	4.61907	1.30188	2.23832	0	1.14855	59.6636	2.32704	0.858645	2.46644	7.31556	0.540062	0	17.0243	10.0082	0	0	0	0	0	0	0	50	F	PV	1	0	0	1	0	0	0	8
MPN132	597.309	352.435	830.594	20632.9	32.0682	1057.61	1262.44	46.8045	205.349	4810.9	33.7679	102.837	11.5321	46.3894	217.943	23.1512	79.5254	6.3863	14.207	4.3469	39.8055	10.4171	143.797	17.58	6.18742	2.62074	38.0766	3.45178	6.26634	45.5916	115.463	13.5961	4.81864	14.4979	55.1327	6.20419	29.811	0.992905	74	M	PV	1	0	0	1	0	0	0	15.1
MPN96	202.144	238.421	1704.06	15207.8	48.1577	343.766	932.408	82.9487	480.597	1950.45	9.31768	73.0016	323.949	27.1046	184.161	83.0182	136.391	89.2712	12.1241	3.8533	56.7154	0.939936	19.2021	1.36905	0.0620407	10.757	47.7041	12.1509	0.373041	6.56163	391.2	18.6662	1.30705	2.57366	0	0	125.976	0.396646	69	F	PV	1	0	0	1	0	0	0	6.4
MPN23	359.944	214.256	1209.56	13323.3	11.709	241.082	968.531	24.8158	650.675	3693.16	9.54611	51.9178	8.51068	22.0038	86.4974	29.5034	35.4481	3.31216	8.98389	1.04224	39.8055	1.36951	125.144	4.06149	1.66163	1.81087	13.3222	0.33672	0.18852	15.7868	63.3613	5.94431	0.700155	1.82921	7.70207	0.663688	0.317828	0.708363	50	M	PV	1	0	0	NA	NA	NA	NA	10
MPN34	637.012	249.304	1367.48	14689.2	18.3806	569.659	1255.89	36.2645	1101.33	5001.46	17.7468	90.3191	25.599	20.6446	130.659	22.6774	124.445	7.04053	17.3187	10.8485	91.9114	2.23546	24.9569	8.3204	2.15473	23.8305	43.0178	1.41478	1.1534	11.963	83.8592	22.4718	0.700155	1.82921	8.10516	0	11.8967	0.666906	73	M	PV	1	0	0	0	0	0	0	11.5
MPN287	244.284	76.3774	573.865	4323.36	30.1833	281.991	521.517	15.0833	490.483	1138.45	13.278	46.8392	34.9897	19.6586	56.2357	12.2996	73.0443	4.90687	19.4741	7.67923	62.8035	10.4757	92.8381	19.7822	5.8929	10.0987	47.877	1.679	14.0701	71.8163	55.3492	242.494	4.19112	290.569	1.44716	93.6593	8.48534	0.343168	67	M	PV	1	0	0	0	0	0	0	5.3
MPN165	219.869	143.299	453.386	10000	3.54422	640.385	684.476	15.2757	191.366	3173.11	12.4447	19.9078	10.5335	9.6122	53.7059	5.82421	41.5972	4.45525	2.21787	2.54096	19.8233	1.39336	0	0	0.0704835	16.5697	14.7044	1.679	0	0	17.4946	0	0	0	9.80845	0	0	0	70	F	PV	1	0	0	0	0	0	0	19.1
MPN32	598.957	244.456	495.929	16940.3	17.2826	1046.7	1396.98	18.8847	171.872	4204.94	36.0907	152.043	47.8661	15.1419	106.856	14.0203	50.1411	25.6767	9.5088	15.2388	305.598	8.0761	21.6397	12.3163	1.38326	32.3229	13.3222	3.29417	0.65978	34.038	0	16.2394	3.47928	8.29353	17.2882	8.42492	13.2011	1.22789	76	F	PV	1	0	0	1	0	0	0	10.6
MPN240	142.068	299.176	1391.13	15214.8	19.2703	283.117	308.746	25.8149	293.866	3469.84	14.473	49.5267	35.2979	7.75115	233.74	24.4001	152.698	17.3637	35.2681	6.01385	99.0289	8.40986	38.5024	3.1582	4.69643	9.80281	146.91	4.71647	1.25382	36.8328	69.5924	38.8533	5.69079	22.5817	49.0935	2.09967	29.219	0.880504	63	M	PV	1	0	0	0	0	0	0	7.1
MPN123	554.508	273.983	1458.45	14585.9	13.7883	356.681	1088.64	35.8163	362.077	2725.92	20.5758	78.0695	19.233	14.4872	190.753	139.196	76.8145	14.3388	36.2862	54.066	50.3111	29.6182	52.2409	238.437	4.69643	64.3208	90.1827	2.66503	76.0605	20.6941	379.569	34.4518	5.29388	4.75521	58.3699	330.625	0.317828	0.836555	62	M	PV	1	0	0	NA	NA	NA	NA	6.5
MPN248	135.823	371.988	780.222	13202.3	14.6736	618.44	1156.62	18.8847	451.86	4100.43	13.4933	32.0966	30.2457	7.82283	32.1537	34.4798	60.9589	8.35461	4.22118	25.7892	35.9767	2.0183	32.6687	1.9621	1.38326	1.81087	38.0766	0.79581	28.04	17.0314	0	64.6577	1.15444	40.9778	0	13.2283	11.8967	0.546619	75	M	PV	1	0	0	0	0	0	0	10.9
MPN28	233.031	247.96	980.64	14806.5	70.4617	357.847	1058.32	78.0684	2050.27	3319.89	40.0536	276.97	294.829	35.3732	520.017	20.9124	157.278	111.18	28.1215	86.8631	72.6859	9.74716	54.501	12.9335	23.1189	73.6698	237.259	3.76734	4.1911	171.335	355.621	84.9668	4.73955	115.382	32.9368	9.08582	17.0334	1.4501	71	F	PV	1	0	0	NA	NA	NA	NA	12.5
MPN225	150.383	388.631	945.456	12954.3	22.4693	439.894	385.444	17.421	81.0642	307.802	8.01122	64.2983	142.642	1.92628	128.85	6.20875	80.424	8.84914	10.033	8.73128	81.9488	2.0183	18.2819	0.202917	0	328.01	0	0	56.4673	0.188534	0	64.3168	1.00237	0	27.4131	550.262	0	0.586013	66	M	PV	1	0	0	0	0	0	0	7.2
MPN47	221.563	166.973	1128.79	5162.55	24.344	2232.11	1068.96	11.9999	475.822	2996.24	10.3399	42.2252	44.441	22.7684	39.085	13.8834	38.8854	5.11329	9.21703	39.9341	373.457	17.8764	164.276	56.2335	6.02089	20.7084	52.3236	1.75292	29.7224	107.66	90.5756	161.18	36.7555	155.762	47.0486	98.8918	3.06637	0.0813038	45	F	PV	1	0	0	1	0	1	0	20
MPN30	527.431	355.67	1003.09	13306.2	13.8664	174.931	1153.26	31.7375	1125.31	2683.31	9.70926	10.5826	7.42648	8.10717	64.2385	15.1136	76.8145	3.47223	4.75476	17.1353	84.496	22.5772	20.7283	40.313	10.3028	2.21184	38.0766	14.3263	0.467559	118.485	244.474	17.6485	11.6329	34.4642	22.305	29.3491	64.6932	1.97646	62	M	PV	1	0	0	0	0	0	0	7.3
MPN67	31.7825	113.44	936.263	851.642	46.9421	951.94	934.015	7.07226	606.773	1453.34	2.5792	47.2717	224.337	56.0437	98.7548	3.42285	113.128	125.801	7.00429	0.521476	100.667	1.10009	10.6321	0.084147	0.244051	14.733	15.9912	0.745518	1.41948	2.13556	7.26278	106.129	1.20513	0.887245	11.3593	35.0276	0	0	64	M	PV	1	0	0	0	0	0	0	13.7
MPN38	34.0128	66.4299	861.572	5329.75	18.6383	744.399	608.343	29.8328	647.291	925.842	4.01977	57.8211	117.276	14.7104	251.879	72.3933	9.92459	31.8973	6.25307	6.76833	624.683	9.29965	54.0163	9.15639	0.363348	13.985	163.201	5.17689	0	17.7601	45.2599	0	2.65251	42.7461	86.0276	0	0	0	63	M	PV	1	0	0	0	0	0	0	6.7
MPN246	237.859	320.683	763.548	11414.7	14.8821	165.183	1466.26	16.8136	243.621	3088.58	8.99126	79.1123	23.0571	13.7052	105.842	3.63658	56.1059	7.20439	1.52381	26.6306	31.9236	0	41.6808	1.07432	0.309259	49.4414	13.3222	0	0.563196	0	402.623	10.6356	0.550264	0.28075	24.8858	0	0	0.470056	52	M	PV	1	0	0	0	0	0	0	7.2
MPN230	486.89	302.862	1186.27	14991.2	10.7234	88.973	821.703	19.3132	57.1899	2746.82	31.6629	36.9507	4.80957	10.4615	58.6824	7.14119	30.9826	2.12034	10.033	1.14486	17.5487	1.58526	96.3296	2.55876	1.38326	0.327989	0	0	0.18852	0	0	5.94431	0	0	199.096	0	0	0.326653	59	M	PV	1	0	0	0	0	0	0	18.6
MPN75	492.409	224.399	1457.8	16627.4	49.3372	628.458	854.096	78.8126	2178.7	2635.92	43.3615	254.585	299.251	54.7803	610.25	35.4473	207.171	113.147	115.939	101.543	404.231	7.63148	157.855	18.668	41.662	142.172	333.786	2.19474	6.15599	23.0855	528.829	122.596	44.1425	59.6173	108.143	7.09608	72.2286	0.708363	49	F	PV	1	0	0	0	0	0	0	10.8
MPN193	171.653	289.348	692.344	10000	131.291	567.796	904.834	144.268	2233.9	10000	411.418	250.796	413.657	55.7583	570.244	131.44	558.701	192.164	432.206	119.338	456.471	12.1397	402.46	167.318	51.9184	867.359	501.335	66.4218	52.2824	123.89	575.681	291.302	60.5977	329.403	265.7	254.785	273.142	5.80938	48	M	PV	1	0	0	0	0	0	0	64.3
MPN99	926.485	404.971	1094.66	19580.9	29.6428	304.649	463.49	41.9134	1104.01	801.883	22.3387	60.5139	28.1474	22.7601	151.614	11.9884	63.9113	5.60881	15.8094	8.63543	61.1737	7.97918	193.438	26.0355	5.50005	16.4612	51.9509	3.24773	11.826	49.1095	39.7794	181.085	3.53627	148.286	25.5234	66.8172	11.1193	0.0495602	56	F	PV	1	0	0	NA	NA	NA	NA	7.6
MPN204	315.154	616.144	484.158	11693.6	9.6337	214.652	2066.08	16.1488	267.735	13566.4	10.3132	5.9505	11.7549	13.2795	102.305	18.4537	38.8666	0	4.49782	2.50703	61.1737	15.1115	151.094	16.7176	3.54803	0.307578	55.2438	0.734606	0	0	0	0	0	0	80.6428	2.04253	5.19363	0	48	F	PV	1	0	0	NA	NA	NA	NA	11.9
MPN115	20.1361	231.01	946.139	11196.9	77.0996	410.752	1108.93	28.5398	789.385	1521.24	23.7771	90.4762	10.2188	38.1445	90.4018	11.9884	57.2497	2.12709	15.2053	4.14653	67.6106	11.4614	37.6897	11.5484	3.76241	10.3093	21.9059	1.99806	2.41715	42.9353	25.1707	23.7204	2.52592	6.12772	0	5.06131	6.18604	0	82	M	PV	1	0	0	NA	NA	NA	NA	10.2
MPN289	167.811	186.241	449.57	7872.54	15.4159	1410.58	1086.51	12.4452	434.011	1044.13	74.041	33.2183	4.66243	16.046	65.3823	7.96199	40.4406	2.21323	12.4963	21.815	36.9179	13.0545	127.887	33.3592	2.12217	1.42213	13.8824	7.23093	2.53395	59.6183	60.3123	64.9439	6.35747	18.5773	0	13.5723	0	0	77	M	PV	1	0	0	NA	NA	NA	NA	22
MPN212	883.831	267.112	682.874	3400.5	10.6625	781.064	1091.12	62.2616	2505.41	10000	66.62	36.799	20.2187	15.3145	137.902	58.0575	27.5553	7.28332	1.34171	4.14653	116.069	4.17714	58.4548	21.8751	0.555051	0	7.26267	0.162522	0	4.59932	1.74459	0	0	0	65.8987	0	12.1017	0	59	M	PV	1	0	0	NA	NA	NA	NA	9.4
MPN149	1056.11	280.192	1041.04	14509.3	24.8284	335.8	590.649	51.6694	2197.61	294.941	40.0114	49.7953	8.67557	49.1945	174.788	25.0764	34.0868	2.38523	10.9989	4.85653	47.7106	6.46454	64.1786	13.9361	1.55466	5.49854	17.9751	2.27664	0.568467	8.44018	8.42575	42.6656	0.4804	7.43202	15.4495	3.18117	11.1193	0.0123244	64	M	PV	1	0	0	NA	NA	NA	NA	NA
MPN198	166.906	232.543	1973.23	17139.7	19.4013	1415.41	1074.75	66.9006	1696.26	4661.59	49.9685	81.8037	10.6707	32.849	84.1965	23.1512	76.8145	3.95381	17.3187	179.897	59.7796	3.54546	160.188	7.70863	0.569331	3.88615	35.49	0	0.373041	0	0	10.1764	0	0	0	0	0	0.626116	75	M	PV	1	0	0	NA	NA	NA	NA	21.7
MPN187	717.184	384.02	683.933	17088.7	54.684	1046.52	855.031	30.85	1309.99	3894.97	63.4043	155.763	138.763	30.9853	419.677	18.9315	496.734	76.5227	30.6781	94.5266	718.115	10.1937	88.7545	12.0078	6.78961	145.648	124.55	38.1019	96.5971	41.2447	1312.64	32.5054	21.6008	18.5606	31.4227	133.981	21.9977	1.20381	71	NA	PV	1	0	0	NA	NA	NA	NA	11.7
MPN78	174.072	143.538	1305.88	14227.4	9.19942	593.04	457.294	361.08	3296.98	5166.36	37.7525	89.9401	4.21104	20.0132	161.116	17.7433	30.8461	7.11637	31.7183	0	25.1993	3.40882	43.5112	0	1.04829	2.56753	25.7137	1.57897	167.764	8.44018	5.85016	0	0	0	6.71144	0	7.17617	0	68	F	PV	1	0	0	NA	NA	NA	NA	13.3
MPN276	94.4255	39.7771	807.364	5281.77	6.41207	754.231	329.854	17.7272	288.725	532.881	25.4572	11.6887	3.75814	7.2746	0	1.14222	0	0.55451	0	0	0	2.44231	15.0253	0	0	0	0	0	0.342041	0	0.185348	35.809	0	10.4565	0	0	0	0	85	F	PV	1	0	0	NA	NA	NA	NA	NA
MPN146	302.814	224.972	659.748	12096.2	302.548	287.261	1125.9	22.5673	347.907	534.987	26.258	47.8395	14.3744	29.9204	128.681	9.82992	38.8666	7.45018	3.91689	30.0223	61.1737	25.9978	160.895	64.2233	12.3798	7.28833	17.9751	1.71885	0.00942407	120.924	136.192	15.8647	13.0029	28.7205	54.0145	27.7691	3.19992	0.128857	NA	NA	PV	1	0	0	NA	NA	NA	NA	NA
[truncated: 3 more columns]

## Sheet: cytofirst
PATIENT.ID	Diagnosis	Age	Sex	Hb	WBC	Pl	Death	DeathC	MFT	MFTC	AMLT	AMLTC	Trans	TransC	EGF	Eotaxin	TGF.a	IFN.y	GRO	IL.1Ra	IL.6	IL.8	IP.10	TNF.a	EFS	EFSC
N10	Control	25	F	NA	NA	NA	NA	NA	NA	NA	NA	NA	NA	NA	143.984	168.945	8.50141	27.2906	1341.24	122.235	2.46031	23.8883	95.4306	10.2481	NA	NA
N11	Control	32	M	NA	NA	NA	NA	NA	NA	NA	NA	NA	NA	NA	489.521	508.997	19.2281	13.9389	9778.62	13.3654	11.6219	8.81884	256.882	20.6095	NA	NA
N12	Control	42	F	NA	NA	NA	NA	NA	NA	NA	NA	NA	NA	NA	337.267	211.218	4.92477	110.72	1095.32	37.9223	9.69533	54.065	376.581	18.0908	NA	NA
N13	Control	35	F	NA	NA	NA	NA	NA	NA	NA	NA	NA	NA	NA	265.391	252.052	167.449	793.743	1663.82	661.036	275.575	139.682	474.355	212.101	NA	NA
N14	Control	55	M	NA	NA	NA	NA	NA	NA	NA	NA	NA	NA	NA	140.144	166.409	6.96393	30.6673	1245.05	44.2671	19.4031	35.9927	384.437	15.8451	NA	NA
N15	Control	45	F	NA	NA	NA	NA	NA	NA	NA	NA	NA	NA	NA	101.798	94.5438	3.99666	26.8679	1447.84	29.1296	0.418669	17.6746	137.875	6.66815	NA	NA
N16	Control	37	F	NA	NA	NA	NA	NA	NA	NA	NA	NA	NA	NA	204.072	167.64	5.55156	354.616	733.784	21.9428	21.0047	69.3739	647.698	8.84964	NA	NA
N17	Control	42	M	NA	NA	NA	NA	NA	NA	NA	NA	NA	NA	NA	439.476	135.282	3.56343	6.77439	615.41	13.9349	1.85671	14.1528	171.927	6.32792	NA	NA
N18	Control	38	F	NA	NA	NA	NA	NA	NA	NA	NA	NA	NA	NA	317.438	256.722	7.94583	48.0749	1344.6	26.7514	1.85671	40.1155	186.123	9.89714	NA	NA
N19	Control	NA	M	NA	NA	NA	NA	NA	NA	NA	NA	NA	NA	NA	266.046	237.058	8.0766	32.9843	1688.61	147.191	7.57024	34.639	350.571	10.131	NA	NA
N20	Control	NA	NA	NA	NA	NA	NA	NA	NA	NA	NA	NA	NA	NA	254.566	144.158	41.061	24.514	1082.47	40.3402	1.55804	30.719	104.653	9.17457	NA	NA
N21	Control	45	M	NA	NA	NA	NA	NA	NA	NA	NA	NA	NA	NA	299.118	267.959	5.38681	5.4661	1291.55	17.9743	1.2472	12.956	516.408	9.78035	NA	NA
N22	Control	25	M	NA	NA	NA	NA	NA	NA	NA	NA	NA	NA	NA	321.008	191.487	4.362	38.4476	1147.72	15.8093	90.0209	18.9562	147.879	19.3744	NA	NA
N23	Control	25	M	NA	NA	NA	NA	NA	NA	NA	NA	NA	NA	NA	211.123	208.337	6.04041	16.546	1205.93	19.4157	0	10.5003	273.545	6.67927	NA	NA
MPN1	ET	NA	NA	NA	NA	NA	NA	NA	NA	NA	NA	NA	NA	NA	68.5529	168.028	2.27873	4.56292	1811	0	0	10.0703	172.719	7.13438	NA	NA
MPN10	ET	39	M	138	4.4	211	1361	0	1361	0	1361	0	1361	0	176.729	251.651	1.35756	5.02861	875.198	7.51751	7.66718	13.268	256.962	7.69603	1361	0
MPN100	ET	51	F	136	7.1	905	3103	0	3103	0	3103	0	3103	0	269.627	107.583	1.024	12.386	3514.71	48.641	1.229	19.187	114.942	3.866	3103	0
MPN102	ET	48	M	139	8.7	944	2715	0	2715	0	2715	0	2715	0	93.8989	126.159	0.809	17.242	3225.78	0	1.33	4.342	182.273	3.329	2715	0
MPN103	ET	40	F	130	9.3	472	2684	0	2684	0	2684	0	2684	0	292.987	267.682	10.422	133.654	10000	1.633	46.859	27.546	187.716	26.371	2684	0
MPN105	ET	37	M	160	6.7	1032	1018	0	1018	0	1018	0	1018	0	3219.48	454.092	22.056	238.706	10000	861.234	31.099	2399.43	215.809	45.709	1018	0
MPN107	ET	58	F	NA	NA	NA	NA	NA	NA	NA	NA	NA	NA	NA	646.226	374.436	2.5437	2.16742	10000	7.21134	0	2.37068	119.003	13.3405	NA	NA
MPN109	ET	57	M	149	8.1	773	1008	0	1008	0	1008	0	1008	0	79.3006	352.34	6.21609	9.3872	2012	2.97145	0.435265	7.66402	175.363	9.36254	1008	0
MPN11	ET	32	F	134	5.1	401	1895	0	1895	0	1895	0	1895	0	425.625	415.786	8.2727	23.905	2709.27	25.8554	0	24.4669	139.679	10.8349	1895	0
MPN111	ET	76	F	146	9.6	916	421	0	421	0	421	0	421	0	276.736	272.69	12.8008	8.62412	2144.45	27.6613	0	40.7848	417.502	21.9822	421	0
MPN117	ET	65	F	NA	NA	NA	757	0	757	0	757	0	757	0	133.46	233.228	5.81152	10.8405	2209	30.9447	0	10.249	227.578	8.35653	757	0
MPN119	ET	59	F	NA	NA	NA	NA	NA	NA	NA	NA	NA	NA	NA	355.847	529.927	11.3115	5.02774	1333.47	0	0	52.2595	699.356	35.0008	NA	NA
MPN12	ET	31	F	139	8.3	668	1280	0	1280	0	1280	0	1280	0	1494.07	323.619	3.301	6.639	10000	20.018	0	1199.61	119.552	11.362	1280	0
MPN120	ET	50	F	131	8.6	825	1536	0	1536	0	1536	0	1536	0	176.062	244.118	17.1236	11.9622	2201.46	47.6972	1.85671	12.904	156.096	19.1294	1536	0
MPN121	ET	62	M	140	4.1	400	4816	0	4816	0	5641	0	4816	0	371.356	179.716	2.958	6.347	4942.6	19.848	7.679	7.117	179.29	14.392	4816	0
MPN122	ET	62	F	123	8.2	708	774	0	774	0	774	0	774	0	756.43	227.782	21.2856	16.6126	909.7	513.917	21.7218	2116.57	306.741	17.4419	774	0
MPN124	ET	35	F	NA	NA	2000	4547	0	4547	0	4547	0	4547	0	202.59	162.098	2.19231	1.8582	3157	13.1792	0	7.54452	515.378	17.3267	4547	0
MPN125	ET	44	M	NA	NA	NA	NA	NA	NA	NA	NA	NA	NA	NA	380.773	122.673	3.98108	5.02774	2939.04	2.88119	5.35232	50.3917	434.833	16.6783	NA	NA
MPN126	ET	63	M	NA	NA	NA	2647	0	2647	0	2647	0	2647	0	381.935	320.717	85.3601	174.909	796.731	2040.03	71.8311	294.518	681.932	55.2969	2647	0
MPN128	ET	69	F	199	9.2	153	303	0	303	0	303	0	303	0	208.702	172.441	24.8694	1.17759	1452.88	57.271	14.1668	24.4928	1118.06	17.9906	303	0
MPN130	ET	35	F	NA	6.2	804	5400	0	5400	0	5400	0	5400	0	629.755	267.959	19.6202	26.0221	2084.85	41.3926	4.93707	20.9997	201.535	10.8349	5400	0
MPN131	ET	83	F	133	6.4	217	3812	0	3812	0	3812	0	3812	0	335.988	97.0684	5.47531	44.8512	1925	14.7492	0	9.01709	494.416	16.8662	3812	0
MPN138	ET	22	F	129	9	1242	3098	0	3098	0	3098	0	3098	0	303.962	248.905	1.25129	12.0119	2442	61.6296	6.72052	12.2336	260.616	7.79993	3098	0
MPN139	ET	73	M	NA	NA	NA	NA	NA	NA	NA	NA	NA	NA	NA	921.389	335.075	5.43843	21.869	12432.4	500.091	3.7146	59.506	355.065	31.3092	NA	NA
MPN14	ET	63	M	NA	NA	NA	NA	NA	NA	NA	NA	NA	NA	NA	876.576	436.726	6.1522	7.9543	10000	51.8578	0	338.797	302.316	52.9901	NA	NA
MPN141	ET	58	F	NA	NA	850	7728	0	6422	1	7728	0	6422	1	23.5117	84.0746	1.56552	1.03887	1360.62	9.47649	6.79335	36.0989	191.631	25.4399	6422	1
MPN143	ET	53	F	NA	NA	NA	NA	NA	NA	NA	NA	NA	NA	NA	1119.43	325.847	40.3085	71.5324	10000	155.464	5.38864	5215.46	126.737	18.3028	NA	NA
MPN144	ET	65	F	136	6.7	938	1553	0	1553	0	1553	0	1553	0	21.4972	121.045	2.40858	3.19258	1828	0	0	5.26893	162.047	9.13854	1553	0
MPN148	ET	69	F	NA	NA	NA	NA	NA	NA	NA	NA	NA	NA	NA	848.506	238.393	8.32041	53.6548	2020.79	203.733	22.1883	131.776	456.802	44.828	NA	NA
MPN150	ET	61	F	121	9.4	1054	2259	0	2259	0	2259	0	2259	0	149.74	153.424	7.081	15.111	10000	4.839	0.521	11.892	190.18	8.298	2259	0
MPN151	ET	52	F	NA	NA	NA	NA	NA	NA	NA	NA	NA	NA	NA	1335.06	218.993	34.1212	0.596061	2322.38	246.777	3.61572	486.382	240.204	42.6693	NA	NA
MPN152	ET	84	M	128	9	1162	994	0	994	0	994	0	994	0	554.128	664.928	7.48788	13.4653	3468.88	22.2456	4.14967	12.748	578.654	63.2284	994	0
MPN153	ET	76	M	NA	NA	NA	NA	NA	NA	NA	NA	NA	NA	NA	460.096	284.93	4.96408	10.7854	3196.23	263.418	9.01573	35.7253	1717.27	80.8717	NA	NA
MPN154	ET	NA	NA	NA	NA	NA	NA	NA	NA	NA	NA	NA	NA	NA	288.736	38.5114	15.0286	6.33894	3276.38	47.6972	2.05847	10.0498	383.68	71.1917	NA	NA
MPN155	ET	78	M	160	11.3	1078	1917	0	1917	0	1917	0	1917	0	426.34	294.259	4.206	11.972	816.07	3.135	5.061	10.495	147.35	14.086	1917	0
MPN156	ET	65	F	NA	NA	NA	571	0	571	0	571	0	571	0	1091.65	262.039	11.8479	2.65367	10000	31.5849	5.07471	12.075	462.239	27.3431	571	0
MPN157	ET	76	M	114	10.9	522	2793	0	2793	0	2793	0	2793	0	777.585	122.082	4.323	2.794	10000	133.019	3.751	9032.52	1744.36	46.736	2793	0
MPN158	ET	75	M	NA	NA	NA	NA	NA	NA	NA	NA	NA	NA	NA	546.728	396.452	4.52774	12.3921	2437.41	14.5618	2.46031	13.06	273.216	31.9914	NA	NA
MPN159	ET	48	F	NA	NA	NA	NA	NA	NA	NA	NA	NA	NA	NA	799.411	651.11	18.3666	8.62412	1114.8	176.407	14.041	766.541	402.085	34.3832	NA	NA
MPN16	ET	37	F	130	6.3	438	1576	0	1576	0	1576	0	1576	0	131.281	129.509	6.6444	11.8651	2311	21.3831	0	6.00869	656.727	7.68882	1576	0
MPN163	ET	54	M	NA	NA	NA	NA	NA	NA	NA	NA	NA	NA	NA	1540.18	942.374	98.0863	79.0613	3184.78	1483.44	7.90662	3701.08	350.044	63.7248	NA	NA
MPN164	ET	60	F	NA	NA	NA	NA	NA	NA	NA	NA	NA	NA	NA	498.889	296.848	6.91059	24.472	1547.88	9.37647	0	166.351	228.864	16.6188	NA	NA
MPN166	ET	35	F	144	13.3	461	938	0	938	0	938	0	938	0	850.148	339.18	10.8835	46.4038	2560.97	86.8528	13.7166	61.3751	360.821	35.7523	938	0
MPN167	ET	24	M	NA	NA	NA	3651	0	NA	NA	NA	NA	NA	NA	415.822	201.584	1.65526	17.9641	1202	15.3783	13.3976	7.92288	74.7865	10.8242	3651	0
MPN168	ET	39	F	NA	NA	NA	NA	NA	NA	NA	NA	NA	NA	NA	543.639	253.532	10.3181	28.9743	1992.64	0	0	458.196	264.294	26.9402	NA	NA
MPN169	ET	68	M	NA	NA	NA	NA	NA	NA	NA	NA	NA	NA	NA	1234	316.896	9.87809	3.23458	2658.41	27.9637	0	1915.09	577.043	35.6351	NA	NA
MPN17	ET	38	F	NA	NA	NA	4678	0	4678	0	4678	0	4678	0	124.027	185.475	2.76462	3.48325	1899.1	3.68165	0.628393	19.5221	954.355	31.5269	4678	0
MPN171	ET	25	F	128	5	442	263	0	263	0	263	0	263	0	311.939	295.541	3.4632	57.8697	2393.51	16.4301	4.3469	23.0997	118.954	6.32792	263	0
MPN174	ET	69	F	122	4.7	1009	807	0	807	0	807	0	807	0	307.124	265.319	2.01985	0.831848	10000	7.25971	1.55399	11.0432	184.279	1.52681	807	0
MPN177	ET	56	F	136	6.4	656	2610	0	2610	0	2610	0	2610	0	235.789	167.02	2.485	3.334	7398.03	0	0	5.433	204.629	7.647	2610	0
MPN179	ET	69	M	145	9.1	825	3587	1	3568	1	3587	0	3568	1	273.36	374.716	5.28426	4.07525	9019.11	1.58219	2.85138	17.62	407.405	40.7888	3568	1
MPN18	ET	47	F	117	7.6	2619	3139	0	3139	0	3139	0	3139	0	236.615	211.572	3.493	191.088	10000	0	35.467	24.024	117.582	20.593	3139	0
MPN180	ET	57	M	126	5.2	2562	4069	0	4069	0	4069	0	4069	0	75.3789	92.0432	4.51652	2.12141	3428	383.241	30.51	48.504	328.512	20.2168	4069	0
MPN181	ET	NA	NA	NA	NA	NA	NA	NA	NA	NA	NA	NA	NA	NA	603.765	293.239	10.166	118.512	2804.92	44.2671	2.05847	23.31	243.458	30.3437	NA	NA
MPN185	ET	77	F	145	7.7	804	3138	0	3138	0	3138	0	3138	0	8.01045	130.222	5.397	15.96	1362.62	0	0.724	5.276	134.949	8.48	3138	0
MPN188	ET	78	M	NA	NA	NA	NA	NA	NA	NA	NA	NA	NA	NA	597.529	213.617	14.3368	25.4183	2434.52	257.529	10.5856	1188.68	332.103	10.6435	NA	NA
MPN189	ET	78	F	136	8.3	554	791	0	791	0	791	0	791	0	521.001	252.186	10.2964	14.5368	2726.28	10.1221	0	26.6262	452.835	7.69603	791	0
MPN192	ET	74	F	NA	NA	NA	NA	NA	NA	NA	NA	NA	NA	NA	558.701	399.813	4.6693	2.64483	9370.7	5.47926	0.585998	62.1101	622.079	45.0483	NA	NA
MPN194	ET	59	M	151	10.5	820	263	1	4919	1	4919	1	4919	1	62.441	193.023	1.77222	92.2176	1975.82	16.4301	35.4697	23.0997	507.959	36.7131	263	1
MPN195	ET	NA	NA	NA	NA	NA	NA	NA	NA	NA	NA	NA	NA	NA	734.676	388.572	12.449	59.1175	2328.73	33.5487	1.2472	23.9409	162.63	22.4545	NA	NA
MPN196	ET	NA	NA	NA	NA	NA	NA	NA	NA	NA	NA	NA	NA	NA	330.24	342.382	7.38969	33.1948	2285.33	29.1296	0.836085	53.2849	120.664	16.4499	NA	NA
MPN197	ET	43	M	149	7.2	706	1877	0	1877	0	1877	0	1877	0	684.177	341.471	5.16127	0.92034	10000	8.3489	0	7.14956	112.731	15.8545	1877	0
MPN199	ET	92	F	119	10.4	971	863	0	863	0	863	0	863	0	352.192	201.547	1.42088	5.1187	2467	0	0.0166749	6.22837	424.209	8.69129	863	0
MPN2	ET	51	F	148	8.4	889	482	0	482	0	482	0	482	0	486.371	335.447	7.33183	4.62966	3146.16	5.99753	1.36006	13.4284	262.594	29.4684	482	0
MPN20	ET	35	F	124	7.7	910	3109	0	3109	0	3109	0	3109	0	607.975	233.245	3.493	9.72	10530.6	2.83	10.849	9.128	149.428	9.248	3109	0
MPN201	ET	66	F	NA	NA	NA	NA	NA	NA	NA	NA	NA	NA	NA	101.007	990.28	14.4744	3.48325	1981.16	23.8666	2.3639	329.691	288.396	12.0887	NA	NA
MPN203	ET	65	F	NA	NA	NA	NA	NA	NA	NA	NA	NA	NA	NA	817.014	345.221	11.47	2.64483	2604.98	1.58219	0	399.209	164.849	25.1965	NA	NA
MPN207	ET	47	M	159	15	1200	2661	0	2661	0	2661	0	2661	0	253.847	77.996	3.647	1.41	2991.5	3.595	0.319	3.605	109.059	2.998	2661	0
MPN208	ET	68	M	165	10.7	834	992	0	992	0	992	0	992	0	281.549	183.941	5.85641	26.8087	1813	396.844	10.7937	39.0278	218.863	12.1813	992	0
MPN21	ET	60	M	148	6.9	978	4935	0	4935	0	4935	0	4935	0	185.165	507.104	4.60538	18.2653	1760	0	18.1794	11.1027	194.639	21.4946	4935	0
MPN210	ET	78	M	148	9.6	792	2370	0	2370	0	2370	0	2370	0	406.007	98.137	8.751	44.559	1973.84	240.413	0.724	58.13	252.057	18.072	2370	0
MPN213	ET	66	F	125	9.3	972	1651	0	1651	0	1651	0	1651	0	577.531	470.306	6.43922	3.711	3542.94	21.3362	1.65431	32.28	316.055	34.9211	1651	0
MPN214	ET	77	F	NA	NA	NA	NA	NA	NA	NA	NA	NA	NA	NA	219.578	236.086	39.7203	4.84033	3239	246.914	2.53821	17.5854	142.943	11.5018	NA	NA
MPN215	ET	83	M	NA	NA	NA	NA	NA	NA	NA	NA	NA	NA	NA	512.458	335.092	21.0443	4.49339	1235.14	674.867	0	536.277	2099.31	39.3823	NA	NA
MPN217	ET	75	F	114	12.8	1532	384	0	384	0	384	0	384	0	546.053	692.909	26.5229	20.8489	10000	305.489	4.39628	29.4374	1214.61	40.8051	384	0
MPN220	ET	59	M	165	9.3	610	365	0	365	0	365	0	365	0	465.303	340.146	6.94147	2.26427	10000	1.78026	1.83469	6.861	236.331	22.0246	365	0
MPN221	ET	51	F	134	6.5	931	2688	0	2688	0	2688	0	2688	0	545.908	364.83	7.63523	5.20182	2364.53	31.9392	15.6648	29.6774	659.764	45.2281	2688	0
MPN222	ET	NA	NA	NA	NA	NA	NA	NA	NA	NA	NA	NA	NA	NA	956.186	187.368	32.3745	8.51068	3608.41	72.342	9.31006	32.6508	102.743	49.4187	NA	NA
MPN227	ET	49	M	NA	NA	NA	4173	0	4173	0	4173	0	4173	0	389.976	199.976	11.47	13.1035	13925.5	292.178	28.2768	43.5401	173.691	46.7389	4173	0
MPN233	ET	73	F	131	10.1	890	2809	0	2809	0	2809	0	2809	0	150.212	172.709	23.817	83.189	2146.84	300.6	14.822	84.257	133.248	8.882	2809	0
MPN234	ET	76	F	140	6.1	1263	1813	0	1813	0	1813	0	1813	0	146.036	338.38	0.614	2.616	10000	0	0	10.577	229.625	11.1	1813	0
MPN235	ET	63	M	145	11.1	948	2940	0	2940	0	2768	1	2768	1	352.192	239.878	12.756	143.28	1205	268.464	22.0987	53.9963	177.733	13.2037	2768	1
MPN237	ET	NA	NA	NA	NA	NA	NA	NA	NA	NA	NA	NA	NA	NA	427.635	76.184	3.54407	1.08354	1696	0	0	3.82482	63.3775	7.91111	NA	NA
MPN238	ET	89	F	132	8.8	618	973	0	973	0	973	0	973	0	388.411	82.0816	7.89111	16.4628	1133	1.76802	10.4744	9.89151	169.269	15.4881	973	0
MPN239	ET	64	M	135	5	318	1890	0	1890	0	1890	0	1890	0	398.345	179.81	1.351	0	3738.76	0	0	2.168	137.492	2.508	1890	0
MPN24	ET	72	M	128	7.8	772	1832	1	1832	0	1832	0	1832	0	108.452	509.627	6.44136	20.2303	2001	0	21.6274	10.4079	142.666	29.9351	1832	1
MPN242	ET	53	M	129	5	762	1588	1	1588	0	1588	0	1588	0	74.8043	83.637	2.579	18.318	1409.79	118.776	0.825	43.125	239.717	4.615	1588	1
MPN245	ET	50	M	NA	NA	NA	NA	NA	NA	NA	NA	NA	NA	NA	484.582	421.022	9.25833	6.93073	2793.32	147.524	2.55438	93.6819	456.26	24.1946	NA	NA
MPN25	ET	82	F	114	4.1	363	1355	0	1001	1	1355	0	1001	1	479.633	117.682	2.58214	2.38663	10000	0	0	8.46022	163.926	7.68882	1001	1
MPN250	ET	75	M	119	7.1	488	2639	0	2639	0	2639	0	2639	0	60.0219	205.239	1.315	20.489	3565.52	1.486	1.835	4.854	302.213	14.201	2639	0
MPN251	ET	51	M	143	7.5	737	2564	0	2564	0	2564	0	2564	0	396.337	91.8138	6.89294	83.697	3429	32.8664	6.94977	30.8857	122.481	17.8454	2564	0
MPN252	ET	58	M	NA	NA	NA	NA	NA	NA	NA	NA	NA	NA	NA	857.726	614.615	29.3001	25.599	3687.23	77.2938	2.76041	20.6326	324.133	56.3265	NA	NA
MPN253	ET	NA	NA	NA	NA	NA	NA	NA	NA	NA	NA	NA	NA	NA	315.38	190.799	6.12608	6.5237	1769	28.0676	331.008	6222.17	381.453	54.2537	NA	NA
MPN260	ET	54	M	154	5.3	670	1967	0	1967	0	1967	0	1967	0	186.565	161.042	2.10601	13.4859	2517	1.76802	6.02457	5.74893	78.494	11.0499	1967	0
MPN262	ET	65	M	NA	NA	NA	NA	NA	NA	NA	NA	NA	NA	NA	602.056	371.744	10.0462	11.6803	799.985	2.01519	0	218.614	348.003	19.7042	NA	NA
MPN264	ET	63	M	138	10.8	972	1597	0	1597	0	1597	0	1597	0	881.439	428.054	12.7794	13.7819	10000	15.3783	7.17776	28.4188	220.363	30.4666	1597	0
MPN267	ET	77	M	NA	NA	NA	NA	NA	NA	NA	NA	NA	NA	NA	419.437	246.064	16.7188	17.7044	1349.87	189.248	39.4594	60.1624	596.387	10.7605	NA	NA
MPN268	ET	66	M	149	11.6	1033	788	0	788	0	788	0	788	0	393.704	196.711	30.9912	90.2848	1965.18	301.656	4.85653	60.3369	182.836	37.6858	788	0
MPN269	ET	53	F	138	8.1	530	1275	0	NA	NA	NA	NA	NA	NA	165.471	177.273	3.85245	3.46419	2741	25.5161	0	11.4004	150.654	10.5987	1275	0
MPN27	ET	69	F	NA	NA	NA	NA	NA	NA	NA	NA	NA	NA	NA	615.078	438.707	7.81503	23.4811	3153.22	63.471	1.55284	40.2221	301.327	26.4407	NA	NA
MPN271	ET	74	F	NA	NA	NA	NA	NA	NA	NA	NA	NA	NA	NA	458.31	279.442	20.3746	45.7369	5395.41	17.6041	1.46094	1110.53	146.313	22.0701	NA	NA
MPN273	ET	49	F	NA	NA	NA	NA	NA	NA	NA	NA	NA	NA	NA	591.55	363.22	24.2622	19.3914	5046.63	452.476	12.9014	491.994	335.644	29.9431	NA	NA
MPN277	ET	55	M	139	13.9	941	1569	0	1569	0	3660	0	1569	0	324.992	225.933	25.3275	62.8726	620.4	440.789	22.5683	45.2642	513.424	26.2858	1569	0
MPN278	ET	41	F	NA	NA	NA	NA	NA	NA	NA	NA	NA	NA	NA	495.923	171.678	30.7539	17.4135	10000	18.191	2.03748	577.938	128.643	23.6318	NA	NA
MPN280	ET	77	M	114	5.6	464	440	0	440	0	440	0	440	0	498.777	327.28	107.548	468.25	5709.74	888.919	40.7843	108.521	309.948	73.8274	440	0
MPN281	ET	38	F	148	10.1	470	2023	0	2023	0	2023	0	2023	0	270.34	86.2016	8.75084	46.0967	2537.98	49.1799	6.37032	51.3307	151.292	9.0279	2023	0
MPN283	ET	81	F	NA	NA	NA	NA	NA	NA	NA	NA	NA	NA	NA	580.919	377.597	19.9905	3.48325	3414.09	23.8666	0	1100.58	396.96	10.3935	NA	NA
MPN288	ET	77	F	134	8.9	608	2584	0	2584	0	2584	0	2584	0	272.926	157.614	1.998	2.09	1253.02	14.278	0.218	7.117	238.965	11.175	2584	0
MPN29	ET	62	M	120	5.8	522	3000	0	3000	0	3000	0	3000	0	259.978	259.475	5.357	49.904	8495.01	9.65	24.269	16.283	282.629	35.893	3000	0
MPN3	ET	NA	NA	NA	NA	NA	NA	NA	NA	NA	NA	NA	NA	NA	207.778	119.05	5.52008	1.33888	1603	33.1869	1.4057	11.1226	138.771	9.69898	NA	NA
MPN31	ET	78	F	135	9.9	574	889	0	889	0	889	0	889	0	239.099	675.739	5.61743	5.90286	2689.13	23.7549	1.65431	24.5195	564.15	22.9502	889	0
MPN33	ET	83	F	102	13.4	1136	622	0	622	0	622	0	622	0	88.6038	164.067	3.31664	3.86401	2573.88	698.933	50.4671	88.1295	657.795	23.5319	622	0
MPN35	ET	57	M	136	16.3	1039	702	0	702	0	702	0	702	0	678.851	469.314	6.17108	3.73711	10000	6.02591	9.61492	17.7439	102.053	30.3484	702	0
MPN39	ET	85	M	124	9.2	875	1162	0	1162	0	1162	0	1162	0	228.037	356.584	9.70926	5.90286	1492.9	33.8416	7.9578	55.2494	340.741	28.9544	1162	0
MPN41	ET	60	M	NA	NA	NA	NA	NA	NA	NA	NA	NA	NA	NA	141.388	260.043	10.8363	7.40614	1948.32	10.2425	0	686.256	377.088	25.0197	NA	NA
MPN44	ET	66	F	141	7.1	660	555	1	555	0	555	0	555	0	326.365	155.206	9.07888	1.75631	2510.73	0	0	13.8993	158.114	11.9343	555	1
MPN46	ET	74	M	171	10.5	494	1697	0	1697	0	1697	0	1697	0	140.309	148.809	130.166	723.432	782.3	549.206	56.6683	116.733	283.193	169.344	1697	0
MPN5	ET	65	M	165	9.9	826	2681	0	2681	0	2681	0	2681	0	323.467	180.473	5.633	74.931	2420.37	459.424	5.363	76.61	153.873	8.371	2681	0
MPN50	ET	42	F	153	5.8	425	7822	0	7822	0	7822	0	7822	0	199.732	124.171	7.903	3.792	3176.14	8.349	0.015	12.714	429.225	13.781	7822	0
MPN55	ET	85	M	138	9.1	1295	1900	0	1007	1	1900	0	1007	1	165.654	220.71	2.52191	5.4661	1935.98	9.79972	1.85671	6.43515	311.173	24.6911	1007	1
MPN56	ET	48	M	151	6.9	750	2340	0	2340	0	2340	0	2340	0	837.24	309.237	5.338	22.905	16199.5	0	8.233	13.557	438.243	15.546	2340	0
MPN59	ET	66	M	143	10.1	805	1338	0	1338	0	1338	0	1338	0	521.961	91.2014	5.09533	3.19258	10000	18.5329	0	9.85178	148.186	12.8625	1338	0
MPN6	ET	80	F	143	6.4	737	2728	0	2728	0	2728	0	2728	0	350.079	336.926	12.3077	5.75201	2816.37	325.833	11.7438	42.2943	617.077	25.0728	2728	0
MPN60	ET	66	F	126	9.1	1071	2393	0	2393	0	2393	0	2393	0	354.159	152.962	1.65526	2.38663	2418	0	0	15.2867	60.3206	7.68882	2393	0
MPN61	ET	83	M	NA	NA	NA	NA	NA	NA	NA	NA	NA	NA	NA	764.632	312.081	9.74336	5.77339	3475.67	0	1.36006	464.968	446.853	33.5891	NA	NA
MPN63	ET	55	M	NA	NA	NA	NA	NA	NA	NA	NA	NA	NA	NA	590.568	429.384	36.0188	11.4659	1068.16	447.042	8.9881	212.468	446.449	41.8705	NA	NA
MPN68	ET	46	M	154	8.2	702	2297	0	2297	0	2297	0	2297	0	648.777	361.047	15.063	11.353	10000	30.03	11.403	12.311	126.066	11.849	2297	0
MPN7	ET	33	F	144	8.4	898	3020	0	3020	0	3020	0	3020	0	148.047	102.826	10.166	2.794	10000	13.944	5.363	0.858	188.604	4.822	3020	0
MPN70	ET	55	M	146	5	671	2680	0	2680	0	2680	0	2680	0	596.391	308.628	21.2924	1.97553	3002.3	20.1733	16.9182	14.9376	332.916	20.1985	2680	0
MPN71	ET	58	M	156	8	561	2956	0	2956	0	2956	0	2956	0	54.6029	147.221	0.952	32.922	5745	0	2.037	4.373	155.314	2.866	2956	0
MPN72	ET	54	M	165	17.7	798	1412	0	1412	0	1412	0	1412	0	260.737	174.793	23.464	3.517	10000	69.89	1.734	2.286	262.718	29.719	1412	0
MPN77	ET	67	F	137	3.5	301	5452	0	5452	0	5452	0	5452	0	18.6646	99.637	1.83	3.792	3083.62	17.134	9.994	6.717	294.713	7.287	5452	0
MPN8	ET	51	F	133	6.6	972	320	0	320	0	320	0	320	0	405.499	256.605	9.70208	19.1089	2404.85	50.5603	7.63309	16.8737	284.469	39.8753	320	0
MPN80	ET	71	F	NA	NA	NA	NA	NA	NA	NA	NA	NA	NA	NA	907.65	139.029	19.181	16.5652	8408.74	54.8729	19.5682	189.067	1201.57	27.8875	NA	NA
MPN81	ET	83	M	158	12.9	856	1475	1	1475	0	1475	0	1475	0	335.846	224.342	6.384	30.981	2282.77	53.503	14.018	18.752	195.282	22.744	1475	1
MPN83	ET	53	F	NA	NA	NA	NA	NA	NA	NA	NA	NA	NA	NA	649.194	110.703	12.0099	20.5207	2463.84	65.9152	7.35818	132.219	335.209	39.5564	NA	NA
MPN84	ET	47	M	153	6.6	937	3034	0	3034	0	3034	0	3034	0	349.076	159.422	3.455	5.768	1938.12	4.683	5.665	20.9	180.086	10.951	3034	0
MPN87	ET	76	M	159	10.6	805	2610	0	2610	0	2610	0	2610	0	482.308	94.724	3.993	14.688	3158.01	7.06	8.132	35.193	137.069	6.573	2610	0
MPN88	ET	73	M	139	11.5	848	2235	0	2235	0	2235	0	2235	0	160.949	223.395	2.41	8.314	2682.2	0	1.734	8.557	271.65	4.239	2235	0
MPN89	ET	81	F	145	9.8	786	2765	0	2192	1	2765	0	2192	1	404.153	235.556	12.2533	6.77439	3586.83	55.3466	11.4237	80.8358	304.621	34.985	2192	1
MPN90	ET	58	F	130	8	585	1387	0	1387	0	1387	0	1387	0	214.648	33.1737	4.58316	1.72742	2710	6.64212	0	5.20889	491.51	4.39442	1387	0
MPN91	ET	66	F	143	10.6	750	1092	0	1092	0	1092	0	1092	0	100.358	165.118	7.52741	7.66143	10000	1.17309	3.84249	4.06601	66.7324	14.1155	1092	0
MPN92	ET	83	F	NA	NA	NA	2768	0	2768	0	2768	0	2768	0	108.405	76.58	2.27873	0	1584	0	1.84378	8.50001	143.359	6.14133	2768	0
MPN93	ET	88	F	NA	NA	NA	NA	NA	NA	NA	NA	NA	NA	NA	283.978	256.375	72.5348	18.3333	2853.66	786.919	18.8763	195.118	2243.18	76.3005	NA	NA
MPN95	ET	87	F	157	9.7	562	1693	0	1693	0	1693	0	1693	0	254.546	284.755	5.12293	41.592	1190.07	26.7514	4.64226	24.5458	518.229	15.0011	1693	0
MPN98	ET	78	F	135	9.4	876	1502	1	1502	0	1502	0	1502	0	1189.82	431.853	6.17653	17.9548	2991.1	65.6974	4.64226	28.5783	402.472	30.4702	1502	1
MPN101	MF	73	M	NA	NA	NA	NA	NA	NA	NA	NA	NA	NA	NA	208.165	154.03	26.0856	1.34587	1651.52	500.465	3.94324	12591.1	1277.42	73.6902	NA	NA
MPN104	MF	79	M	140	17.9	394	1162	0	1162	0	1162	0	1162	0	261.081	330.77	26.2497	19.8713	2146.08	62.3555	3.65536	22.9946	532.488	51.8455	1162	0
MPN110	MF	64	M	NA	NA	NA	2536	0	2536	0	2536	0	2536	0	118.962	155.008	11.1444	117.282	830.687	230.369	93.4458	39.2367	492.648	35.3046	2536	0
MPN112	MF	75	M	84	7.6	340	357	1	NA	NA	953	0	953	0	167.323	244.659	19.0937	248.916	405.476	95.2504	38.8014	57.8638	209.399	72.0656	357	1
MPN118	MF	74	M	NA	NA	NA	NA	NA	NA	NA	NA	NA	NA	NA	763.135	340.668	1.58192	11.4144	3703.55	56.7847	0	1154.02	972.555	49.6152	NA	NA
MPN13	MF	54	F	NA	NA	NA	NA	NA	NA	NA	NA	NA	NA	NA	27.8291	85.1858	7.29148	11.9622	851.02	42.2566	6.98781	6.5381	2171.49	42.514	NA	NA
MPN136	MF	70	M	85	5.4	98	672	1	NA	NA	1126	0	1126	0	20.9581	127.947	10.166	8.07737	643.598	30.9031	9.59905	16.4469	1419.25	62.2295	672	1
MPN137	MF	70	M	114	11.4	729	1400	0	1400	0	1400	0	1400	0	155.551	321.281	4.303	30.981	711.684	2.227	8.686	21.216	665.555	16.319	1400	0
MPN161	MF	57	F	NA	15.4	268	3009	0	3009	0	2633	0	2633	0	101.86	185.889	120.602	102.916	789.869	281.073	8.15136	39.716	1216.9	40.3155	2633	0
MPN162	MF	67	M	110	7.8	474	1204	1	NA	NA	1162	1	1162	1	133.885	46.165	1.388	26.128	9152.26	13.61	8.485	71.775	180.484	16.94	784	1
MPN172	MF	67	M	NA	NA	NA	NA	NA	NA	NA	NA	NA	NA	NA	361.279	429.125	58.1016	68.627	1657.49	345.002	10.7829	1607.23	2996.74	125.71	NA	NA
MPN175	MF	61	M	NA	NA	NA	NA	NA	NA	NA	NA	NA	NA	NA	335.196	221.825	57.9733	15.1886	3243.84	1632.86	0	1128.15	1283.88	49.8747	NA	NA
MPN176	MF	54	F	114	8.6	230	2241	0	2241	0	2241	0	2241	0	205.255	104.179	9.57874	32.7738	1937.06	170.269	7.37625	26.9953	200.901	17.7861	2241	0
MPN183	MF	NA	NA	NA	NA	NA	NA	NA	NA	NA	NA	NA	NA	NA	179.492	155.482	13.9503	41.173	3319.89	153.44	25.0405	151.675	1125.48	136.396	NA	NA
MPN184	MF	NA	F	145	17.4	500	771	1	NA	NA	204	0	204	0	100.358	67.0231	5.56488	6.24107	1360	22.6529	4.09371	59.8794	879.899	50.5009	204	1
MPN19	MF	63	M	223	8.5	286	9251	0	6557	1	9251	0	6557	1	39.822	0.863	3.685	2.09	604.613	5.153	4.456	9.095	271.375	33.02	6557	1
MPN193	MF	34	F	182	64.3	200	6255	1	5134	1	6255	0	5134	1	169.059	289.348	411.418	413.657	10000	402.46	119.338	131.291	567.796	144.268	5134	1
MPN200	MF	41	M	119	6.2	141	3546	0	3546	0	2148	0	2148	0	234.445	144.384	12.9801	136.382	3013.84	8.94344	36.6639	42.0836	288.185	48.3121	2148	0
MPN202	MF	61	M	141	23.3	329	763	0	763	0	763	0	763	0	338.591	218.764	86.5993	68.3765	1001.29	1139.53	19.02	92.2619	567.127	55.2969	763	0
MPN211	MF	41	M	117	6.1	716	NA	NA	NA	NA	1034	0	1034	0	937.071	86.0904	27.6883	200.392	3445.51	231.376	31.0129	2985.23	347.959	61.0323	1034	0
MPN218	MF	73	F	131	10.2	1162	1970	0	1970	0	1970	0	1970	0	97.9334	238.829	10.0681	12.3921	1540.78	87.6682	4.24832	25.5987	842.838	101.011	1970	0
MPN223	MF	75	M	156	28.1	467	2147	0	NA	NA	NA	NA	NA	NA	536.896	237.195	58.9744	163.431	2358.33	77.5682	11.6153	131.227	573.395	71.7294	2147	0
MPN226	MF	62	M	NA	NA	NA	NA	NA	NA	NA	NA	NA	NA	NA	522.837	213.349	18.6633	6.91498	1381.29	1157.39	12.9014	468.261	602.454	68.0906	NA	NA
MPN231	MF	72	F	103	8.1	184	NA	NA	NA	NA	1147	0	1147	0	104.261	208.805	5.18893	15.3927	1140.14	23.1521	7.1821	34.082	359.658	11.424	1147	0
MPN232	MF	59	M	NA	NA	NA	NA	NA	NA	NA	NA	NA	NA	NA	546.358	316.124	9.51519	13.9306	3319.4	79.8505	7.80549	3527.35	926.595	153.893	NA	NA
MPN236	MF	61	M	140	20	324	1071	0	1071	0	1071	0	1071	0	392.24	370.792	58.6792	30.9099	2254.58	1745.87	28.2394	162.907	1322.72	118.087	1071	0
MPN247	MF	66	M	99	5	21	NA	NA	NA	NA	954	0	954	0	183.107	100.822	4.26246	4.59032	2431.45	17.6663	4.24832	30.4013	338.103	14.8808	954	0
MPN249	MF	77	M	90	8.8	930	844	1	844	0	516	1	516	1	47.8963	61.1649	6.84772	12.6002	1186	40.5787	0	10.5667	399.375	28.0489	516	1
MPN254	MF	70	F	NA	NA	NA	NA	NA	NA	NA	NA	NA	NA	NA	500.799	508.759	409.252	1840.05	508.946	4123.45	196.431	1350.27	799.355	313.928	NA	NA
MPN255	MF	54	M	NA	NA	NA	NA	NA	NA	NA	NA	NA	NA	NA	254.391	202.645	30.5794	4.34334	1602.9	102.572	0	105.063	356.901	20.5709	NA	NA
MPN26	MF	41	M	107	4.6	158	NA	NA	NA	NA	1768	0	1768	0	83.2912	55.9793	4.59398	22.6329	1305.77	23.7549	2.46031	9.09232	188.236	19.6196	1768	0
MPN261	MF	61	F	107	7.9	430	NA	NA	NA	NA	1737	0	1737	0	416.486	66.403	5.318	10.533	2739.89	137.597	1.33	5686.94	363.001	8.589	1737	0
MPN270	MF	63	M	NA	NA	NA	827	0	827	0	827	0	827	0	175.281	193.663	13.675	91.024	4111.19	397.582	23.014	83.115	321.057	46.308	827	0
MPN272	MF	70	F	NA	NA	NA	NA	NA	NA	NA	NA	NA	NA	NA	132.744	143.104	7.33183	5.20182	1756.23	123.4	0	8146.61	570.464	51.3208	NA	NA
MPN279	MF	75	M	NA	NA	NA	NA	NA	NA	NA	NA	NA	NA	NA	367.175	230.825	25.0159	12.3921	3365.47	239.671	2.76041	12.1764	916.332	60.7665	NA	NA
MPN4	MF	59	M	NA	NA	NA	2826	0	NA	NA	2790	1	2790	1	56.2054	80.852	8.205	24.9	310.963	9.323	3.852	30.329	968.595	31.2	2790	1
MPN43	MF	51	F	NA	17.1	345	3685	1	3685	0	3642	1	3642	1	301.145	144.218	60.5212	1.17759	1333.35	760.981	2.03748	112.806	2291.91	324.245	3642	1
MPN45	MF	68	M	NA	NA	NA	NA	NA	NA	NA	NA	NA	NA	NA	15.8171	195.774	3.90487	4.07525	841.793	0	10.8224	219.305	195.835	24.6662	NA	NA
MPN49	MF	71	F	130	7.9	92	2575	1	2575	0	2575	0	2575	0	68.0927	104.217	17.379	143.188	1729.83	206.041	12.107	45.294	1443.42	36.269	2575	1
MPN53	MF	61	M	112	14.3	759	6399	1	4641	1	6399	0	4641	1	47.3819	67.801	9.035	40.914	10000	2.077	15.928	9.489	379.186	22.504	4641	1
MPN54	MF	68	F	NA	NA	NA	6040	0	NA	NA	NA	NA	NA	NA	130.21	110.137	13.9372	12.1548	1881.01	350.216	4.27167	20.4124	690.072	142.147	6040	0
MPN62	MF	67	F	NA	NA	NA	NA	NA	NA	NA	NA	NA	NA	NA	0	112.605	10.7265	7.63971	263.807	8.05839	48.3606	43.3789	788.949	63.1325	NA	NA
MPN65	MF	67	M	NA	NA	NA	NA	NA	NA	NA	NA	NA	NA	NA	686.387	354.111	18.0308	1.68961	1975.36	22.8006	0	206.945	387.969	23.8998	NA	NA
MPN66	MF	NA	NA	NA	NA	NA	NA	NA	NA	NA	NA	NA	NA	NA	254.602	245.106	27.386	0.311	2238.84	324.241	6.974	3572.1	1196.85	67.308	NA	NA
MPN73	MF	63	F	170	4.9	810	NA	NA	NA	NA	3660	0	3660	0	45.1357	47.4313	2.75614	59.4663	853.5	4.79817	16.2163	10.8844	911.693	26.7554	3660	0
MPN74	MF	69	F	NA	NA	NA	NA	NA	NA	NA	NA	NA	NA	NA	94.9109	192.611	7.70774	94.3938	804.978	16.8727	36.9472	104.375	889.143	142.689	NA	NA
MPN79	MF	81	F	114	9.2	86	1278	1	1278	0	1278	0	1278	0	8.01045	32.02	160.819	9.518	1228.31	12.281	3.398	37.299	1361.57	6.644	1278	1
MPN82	MF	63	F	NA	NA	NA	1525	0	NA	NA	NA	NA	NA	NA	136.998	97.536	54.929	69.599	941.777	298.002	28.036	27.114	961.894	22.904	1525	0
MPN85	MF	NA	NA	NA	NA	NA	NA	NA	NA	NA	NA	NA	NA	NA	29.4473	93.3838	7.02946	25.1757	193.108	18.8958	10.8485	64.0005	424.87	33.7088	NA	NA
MPN86	MF	65	M	105	19	418	774	1	NA	NA	1272	0	1272	0	208.502	262.954	49.1488	145.499	5738.2	143.535	141.06	60.6992	436.518	109.231	774	1
MPN9	MF	65	M	NA	NA	NA	NA	NA	NA	NA	NA	NA	NA	NA	1358.01	531.188	48.3228	17.6962	10000	3269.49	5.09962	1238.86	836.433	111.616	NA	NA
MPN106	PV	30	F	NA	NA	NA	NA	NA	NA	NA	NA	NA	NA	NA	628.742	352.959	52.2025	32.9109	2133.99	1872.15	5.6755	1299.34	792.565	53.8921	NA	NA
MPN108	PV	36	M	140	18.1	482	5980	0	5980	0	5980	0	5980	0	90.7472	15.981	14.683	13.427	7909.93	18.318	7.327	4.994	296.071	28.858	5980	0
MPN113	PV	43	F	NA	NA	NA	NA	NA	NA	NA	NA	NA	NA	NA	932.404	410.457	15.121	34.6823	4528.11	41.909	23.5502	274.798	311.9	21.9925	NA	NA
MPN114	PV	72	F	NA	NA	NA	NA	NA	NA	NA	NA	NA	NA	NA	1502.34	310.64	77.8471	10.7854	1302.74	1147.18	6.56322	5589.32	1759.28	82.1784	NA	NA
MPN115	PV	82	M	172	10.2	219	595	1	595	0	595	0	595	0	6.1012	134.641	11.0361	1.8582	996.9	14.1207	0	42.1525	323.501	12.5217	595	1
MPN116	PV	40	F	148	7.5	508	6606	1	6606	0	6606	0	6606	0	211.781	129.207	3.531	44.205	1999.05	229.774	0.015	35.285	208.305	2.801	6606	1
MPN123	PV	65	M	189	10.7	385	1463	0	1463	0	1463	0	1463	0	554.508	273.983	20.5758	19.233	1435.25	52.2409	54.066	13.7883	356.681	35.8163	1463	0
MPN127	PV	55	M	NA	NA	NA	NA	NA	NA	NA	NA	NA	NA	NA	436.752	436.188	29.0206	1.21127	10000	195.596	0	4199.97	405.708	33.4782	NA	NA
MPN129	PV	74	F	NA	NA	NA	NA	NA	NA	NA	NA	NA	NA	NA	390.127	171.424	6.39077	0	2043.37	26.6762	0	12.5147	762.723	24.3021	NA	NA
MPN132	PV	74	M	175	15.1	428	672	0	672	0	672	0	672	0	597.309	352.435	33.7679	11.5321	2359.03	143.797	4.3469	32.0682	1057.61	46.8045	672	0
MPN133	PV	54	M	NA	NA	NA	NA	NA	NA	NA	NA	NA	NA	NA	641.585	458.641	24.798	27.2857	2195.4	27.1866	4.36655	381.685	494.007	45.8684	NA	NA
MPN134	PV	70	M	NA	NA	NA	NA	NA	NA	NA	NA	NA	NA	NA	263.127	251.231	65.5611	27.1372	1375.29	518.594	0	104.237	999.75	18.1511	NA	NA
MPN135	PV	70	M	NA	NA	NA	NA	NA	NA	NA	NA	NA	NA	NA	359.097	334.172	59.2146	15.0003	1558.17	440.311	0	6429.09	786.618	16.7972	NA	NA
MPN140	PV	47	F	NA	NA	NA	NA	NA	NA	NA	NA	NA	NA	NA	1740.71	659.802	458.812	726.975	6098.74	2325.03	137.397	2298.73	538.383	134.401	NA	NA
MPN142	PV	79	F	NA	NA	NA	NA	NA	NA	NA	NA	NA	NA	NA	350.57	197.172	7.06222	7.20925	2238.31	17.0491	10.2724	15.612	423.04	16.4499	NA	NA
MPN145	PV	69	M	NA	NA	NA	NA	NA	NA	NA	NA	NA	NA	NA	485.879	636.428	41.1317	164.137	2008.76	614.459	13.9998	281.859	545.986	38.2188	NA	NA
MPN146	PV	65	M	NA	NA	NA	NA	NA	NA	NA	NA	NA	NA	NA	193.973	287.852	1.76221	1.8582	3422	28.0676	2.26483	13.5622	612.275	17.2115	NA	NA
MPN147	PV	83	F	153	15	468	1764	1	1764	0	1764	0	1764	0	75.5563	144.591	4.071	7.62	3717.1	0.354	5.867	6.765	678.476	2.026	1764	1
MPN149	PV	64	M	220	NA	443	4503	0	4503	0	4503	0	4503	0	851.818	133.14	15.8812	2.92237	426.5	31.9052	1.69992	11.3607	238.792	15.0299	4503	0
MPN15	PV	70	F	NA	NA	NA	NA	NA	NA	NA	NA	NA	NA	NA	309.517	166.023	41.5009	28.2564	3489.15	356.279	16.9545	3408.45	332.931	61.1104	NA	NA
MPN160	PV	81	M	NA	NA	NA	NA	NA	NA	NA	NA	NA	NA	NA	256.226	163.442	39.0415	2.90877	1024.93	119.036	0	673.144	244.317	25.8361	NA	NA
MPN165	PV	69	F	181	19.1	360	3116	0	3116	0	3116	0	3116	0	194.802	143.299	12.445	10.533	4020.07	0	2.541	3.544	640.385	15.276	3116	0
MPN170	PV	57	F	169	13.2	492	1210	0	1210	0	1210	0	1210	0	973.656	458.473	38.5321	403.809	1056.43	297.398	82.2556	109.535	635.459	28.3245	1210	0
MPN173	PV	86	F	NA	NA	NA	NA	NA	NA	NA	NA	NA	NA	NA	316.284	110.561	64.6594	16.4222	519.513	268.357	15.0707	105.725	3608.04	41.4894	NA	NA
MPN178	PV	46	F	NA	NA	NA	NA	NA	NA	NA	NA	NA	NA	NA	1267.6	629.556	42.9716	22.1066	3275.03	1130.94	9.41305	524.986	224.798	29.1882	NA	NA
MPN182	PV	26	F	168	6.1	231	451	0	451	0	451	0	451	0	176.786	131.838	9.10105	94.0468	1758.06	15.872	38.1095	14.5931	483.202	22.5425	451	0
MPN186	PV	58	M	NA	NA	NA	NA	NA	NA	NA	NA	NA	NA	NA	1435.75	711.713	99.0337	724.143	3030.96	1546.78	14.418	2901.3	903.199	143.881	NA	NA
MPN187	PV	NA	NA	NA	NA	NA	NA	NA	NA	NA	NA	NA	NA	NA	717.184	384.02	63.4043	138.763	1961.11	88.7545	94.5266	54.684	1046.52	30.85	NA	NA
MPN190	PV	76	M	NA	NA	NA	NA	NA	NA	NA	NA	NA	NA	NA	238.262	208.989	35.9017	1.68961	10000	46.1854	13.9445	18.0855	200.84	51.6313	NA	NA
MPN191	PV	65	M	NA	NA	NA	NA	NA	NA	NA	NA	NA	NA	NA	59.1486	231.925	12.7753	21.784	1279.2	38.7922	44.8883	13.9185	583.897	32.4996	NA	NA
MPN198	PV	NA	NA	NA	NA	NA	NA	NA	NA	NA	NA	NA	NA	NA	166.906	232.543	49.9685	10.6707	2294.87	160.188	179.897	19.4013	1415.41	66.9006	NA	NA
MPN204	PV	48	F	158	14.7	719	1736	0	1736	0	1736	0	1736	0	261.098	491.091	4.73879	4.01125	3953	103.559	0	5.86883	277.531	10.3734	1736	0
MPN205	PV	76	F	170	11.7	508	2160	0	2160	0	2160	0	2160	0	424.171	205.901	20.659	4.629	1562.09	133.21	7.679	845.21	406.546	13.514	2160	0
MPN206	PV	56	M	196	9.2	503	359	0	359	0	359	0	359	0	446.737	154.654	18.5956	9.78157	1661.55	241.504	11.7613	29.048	448.383	15.7859	359	0
MPN209	PV	72	M	159	13.8	704	1211	0	1211	0	1211	0	1211	0	981.546	293.879	22.8236	1.48965	3121.07	107.874	5.03522	30.0841	153.665	48.6988	1211	0
MPN212	PV	62	M	193	0.4	336	2076	0	2076	0	2076	0	2076	0	899.725	182.082	29.2805	9.53195	5023	30.6247	2.26483	6.86689	701.484	29.9351	2076	0
MPN216	PV	71	M	NA	NA	NA	NA	NA	NA	NA	NA	NA	NA	NA	635.384	442.811	13.7391	1.17759	2723.14	124.855	0	721.254	496.114	54.2942	NA	NA
MPN219	PV	67	M	NA	NA	NA	NA	NA	NA	NA	NA	NA	NA	NA	362.665	239.785	18.9994	50.4565	10000	213.353	16.7347	5224.51	583.003	35.8202	NA	NA
MPN22	PV	71	M	NA	NA	NA	NA	NA	NA	NA	NA	NA	NA	NA	501.586	188.605	25.6632	34.4019	282.083	24.5328	14.7343	63.6032	670.507	30.6052	NA	NA
MPN224	PV	64	M	NA	8.6	487	NA	NA	NA	NA	6650	0	6650	0	261.831	235.078	55.2192	70.7382	1832.97	522.371	20.2515	39.3432	955.429	10.3653	6650	0
MPN225	PV	66	M	192	6.7	243	996	0	996	0	996	0	996	0	150.383	388.631	8.01122	142.642	212.988	18.2819	8.73128	22.4693	439.894	17.421	996	0
MPN228	PV	53	NA	NA	NA	NA	NA	NA	NA	NA	NA	NA	NA	NA	809.694	433.448	10.4839	21.4778	3097.75	93.5953	3.94324	1542.89	432.065	30.6049	NA	NA
MPN229	PV	47	M	152	9.4	191	4059	0	4059	0	4059	0	4059	0	213.299	847.333	66.5944	45.3288	561.7	881.77	9.83097	99.7365	172.719	13.4314	4059	0
MPN23	PV	54	M	NA	NA	NA	NA	NA	NA	NA	NA	NA	NA	NA	359.944	214.256	9.54611	8.51068	1871.94	125.144	1.04224	11.709	241.082	24.8158	NA	NA
MPN230	PV	59	M	NA	18.6	524	2113	0	2113	0	2113	0	2113	0	486.89	302.862	31.6629	4.80957	1444.88	96.3296	1.14486	10.7234	88.973	19.3132	2113	0
MPN240	PV	63	M	NA	7.1	301	2330	0	2330	0	2330	0	2330	0	142.068	299.176	14.473	35.2979	1772.54	38.5024	6.01385	19.2703	283.117	25.8149	2330	0
MPN241	PV	78	M	NA	NA	NA	NA	NA	NA	NA	NA	NA	NA	NA	1107.39	559.847	75.2687	284.649	3243.8	1355.89	27.7641	251.547	704.411	50.6785	NA	NA
MPN243	PV	73	M	126	17.6	1318	2073	0	2073	0	2073	0	2073	0	123.434	208.77	2.79971	63.3602	5950	0.585623	46.0518	18.5366	329.193	21.4364	2073	0
MPN244	PV	70	F	161	25.6	609	938	0	938	0	938	0	938	0	314.857	143.12	54.5405	6.80707	2127	171.206	0	2.97856	668.651	24.4109	938	0
MPN246	PV	52	M	NA	7.2	321	1845	0	1845	0	1845	0	1845	0	237.859	320.683	8.99126	23.0571	1600.95	41.6808	26.6306	14.8821	165.183	16.8136	1845	0
MPN248	PV	75	M	183	10.9	345	1218	0	1218	0	1218	0	1218	0	135.823	371.988	13.4933	30.2457	2051.31	32.6687	25.7892	14.6736	618.44	18.8847	1218	0
MPN256	PV	70	F	NA	NA	NA	NA	NA	NA	NA	NA	NA	NA	NA	611.969	298.378	1.81066	1.97553	2014.05	0	0	28.4242	272.764	19.6863	NA	NA
MPN257	PV	88	M	209	9.4	294	2759	0	2759	0	2759	0	2759	0	209.495	308.01	6.91059	199.323	662.752	190.832	51.5848	53.6026	566.645	50.8163	2759	0
MPN258	PV	51	M	NA	NA	NA	NA	NA	NA	NA	NA	NA	NA	NA	621.599	324.986	32.2155	20.5207	2746.78	69.7624	2.3639	343.158	606.996	53.0882	NA	NA
MPN259	PV	52	M	179	14.3	444	383	0	383	0	383	0	383	0	379.668	271.647	19.5127	1.17759	2145.68	167.636	0	26.2091	456.668	31.3684	383	0
MPN263	PV	82	M	183	13.2	293	2759	0	2759	0	2759	0	2759	0	111.682	194.277	1.461	0	546.491	0	0.218	5.512	201.718	7.647	2759	0
MPN265	PV	43	F	135	9.4	327	2633	0	2633	0	2633	0	2633	0	306.418	91.696	7.141	5.961	1958.39	0	0	5.622	230.382	12.831	2633	0
MPN266	PV	32	F	180	8.4	652	6895	0	6895	0	6895	0	6895	0	332.121	327.846	94.9918	102.284	2706.43	1994.18	53.7708	228.809	367.33	23.0738	6895	0
MPN274	PV	47	F	175	8	346	2121	0	2121	0	2121	0	2121	0	133.285	201.176	28.423	3.153	5245.07	59.664	2.238	9.03	646.007	27.591	2121	0
MPN275	PV	56	M	NA	NA	NA	NA	NA	NA	NA	NA	NA	NA	NA	1009.07	114.864	7.76779	3.23458	10000	158.391	0	387.993	644.06	34.6024	NA	NA
MPN276	PV	85	F	161	16.6	227	994	1	994	0	994	0	994	0	76.4176	33.0208	12.22	2.12141	449.4	5.4112	0	2.73607	613.367	10.5987	994	1
MPN28	PV	73	F	NA	NA	NA	1005	0	1005	0	1005	0	1005	0	233.031	247.96	40.0536	294.829	1705.35	54.501	86.8631	70.4617	357.847	78.0684	1005	0
MPN282	PV	27	F	NA	NA	NA	1476	0	1476	0	1476	0	1476	0	206.339	124.519	37.7394	402.61	669.261	75.0962	89.6602	87.7545	621.43	29.838	1476	0
MPN284	PV	67	F	168	14.1	1048	847	0	847	1	847	0	847	1	276.153	294.452	32.072	31.323	17881.7	34.94	4.91	15.94	178.492	24.632	847	1
MPN285	PV	74	M	NA	NA	NA	NA	NA	NA	NA	NA	NA	NA	NA	211.813	156.239	47.5058	21.3674	3275.83	63.9928	9.91956	4966.81	480.531	85.463	NA	NA
MPN286	PV	82	M	NA	NA	NA	NA	NA	NA	NA	NA	NA	NA	NA	1122.72	422.031	522.34	2101.16	1898.39	3571.25	19.6884	385.098	1090.31	89.5366	NA	NA
MPN287	PV	67	M	180	5.3	180	1946	0	1946	0	1946	0	1946	0	259.38	76.377	13.278	34.99	1618.9	92.838	7.679	30.183	281.991	15.083	1946	0
MPN289	PV	77	M	181	15.9	270	659	1	659	0	659	0	659	0	98.2587	129.362	31.3533	1.33888	887.7	79.9097	17.0061	9.19601	1087.65	8.41228	659	1
MPN290	PV	71	F	NA	NA	NA	NA	NA	NA	NA	NA	NA	NA	NA	2127.46	623.726	13.1394	3.5987	10000	60.4764	0	129.723	680.768	55.4132	NA	NA
MPN291	PV	57	M	NA	NA	NA	NA	NA	NA	NA	NA	NA	NA	NA	134.586	393.71	13.2988	11.2057	10000	135.831	10.8224	165.556	979.28	83.75	NA	NA
MPN30	PV	62	M	202	7.3	165	1463	0	1463	0	1463	0	1463	0	527.431	355.67	9.70926	7.42648	1415.61	20.7283	17.1353	13.8664	174.931	31.7375	1463	0
MPN32	PV	76	F	182	10.6	442	784	0	784	0	784	0	784	0	598.957	244.456	36.0907	47.8661	2096.97	21.6397	15.2388	17.2826	1046.7	18.8847	784	0
MPN34	PV	73	M	180	11.5	380	833	0	833	0	833	0	833	0	637.012	249.304	17.7468	25.599	2440.57	24.9569	10.8485	18.3806	569.659	36.2645	833	0
MPN36	PV	NA	NA	NA	NA	NA	NA	NA	NA	NA	NA	NA	NA	NA	154.565	380.298	6.57048	2.16066	1708.99	13.6207	1.2472	9.92029	272.504	16.6923	NA	NA
MPN37	PV	54	M	125	30.5	267	3480	0	3480	0	3480	0	3480	0	367.708	275.819	62.6313	35.5832	1719.15	1206.09	16.7347	140.051	904.975	59.5413	3480	0
MPN38	PV	60	M	204	6.7	114	3101	0	3101	0	3101	0	3101	0	34.7416	50.1926	3.19294	58.4952	713.1	36.3964	6.02457	10.6859	580.249	17.5571	3101	0
MPN40	PV	72	M	NA	NA	NA	NA	NA	NA	NA	NA	NA	NA	NA	207.547	383.629	24.7651	9.78157	4976.74	62.6417	6.13936	1923.84	468.645	30.7812	NA	NA
MPN42	PV	60	F	186	9.4	514	1820	0	1820	0	1820	0	1820	0	45.6468	227.118	3.90253	13.3016	10000	104.851	4.39628	82.5725	736.416	81.0023	1820	0
MPN47	PV	45	F	190	20	504	2255	0	2255	0	2255	0	2255	0	220.513	166.973	10.34	44.441	3975.47	164.276	39.934	24.344	2232.11	12	2255	0
MPN48	PV	51	M	203	19	302	2133	0	2133	0	2133	0	2133	0	121.545	132.249	15.719	2.794	3167.99	17.979	2.844	3.636	567.881	8.517	2133	0
MPN51	PV	36	F	NA	NA	NA	NA	NA	NA	NA	NA	NA	NA	NA	493.397	299.984	20.9419	25.8914	1407.52	132.366	20.1989	60.5006	509.296	12.8023	NA	NA
MPN52	PV	65	M	NA	NA	NA	NA	NA	NA	NA	NA	NA	NA	NA	402.653	453.566	34.5704	2.90877	1466.05	1531.19	3.91845	9659.01	350.33	47.5505	NA	NA
MPN57	PV	74	M	NA	NA	NA	NA	NA	NA	NA	NA	NA	NA	NA	972.211	683.642	27.9513	8.0548	10000	64.9539	1.00383	885.009	338.825	79.0375	NA	NA
MPN58	PV	51	M	185	7.4	440	2039	0	2039	0	2039	0	2039	0	366.332	72.3589	6.30615	23.276	886.6	12.8657	0	7.28551	294.906	10.5987	2039	0
MPN64	PV	50	M	NA	NA	NA	NA	NA	NA	NA	NA	NA	NA	NA	684.626	488.655	139.993	17.7044	1931.94	497.795	0.322549	524.249	1281.29	33.0542	NA	NA
MPN67	PV	64	M	114	13.7	680	2215	0	2215	0	2215	0	2215	0	41.3155	113.44	2.579	224.337	1924.69	10.632	0.521	46.942	951.94	7.072	2215	0
MPN69	PV	39	M	166	4.4	291	2460	0	2460	0	2460	0	2460	0	159.112	109.408	1.278	37.186	3322.32	0	5.565	6.701	196.455	7.144	2460	0
MPN75	PV	49	F	NA	10.4	389	2028	0	2028	0	2028	0	2028	0	492.409	224.399	43.3615	299.251	1393.71	157.855	101.543	49.3372	628.458	78.8126	2028	0
MPN76	PV	67	M	NA	NA	NA	NA	NA	NA	NA	NA	NA	NA	NA	629.99	76.3153	39.5066	2.16742	2099.22	272.255	18.2635	5046.75	923.879	38.9195	NA	NA
MPN78	PV	68	F	207	13	373	994	0	994	0	994	0	994	0	126.81	81.4176	16.9243	0.831848	2847	13.4929	0	3.05931	413.237	203.43	994	0
MPN94	PV	93	F	125	35.8	618	993	1	993	0	993	0	993	0	108.85	84.357	25.282	0.457	3965.17	44.7	6.974	3.211	831.225	14.354	993	1
MPN96	PV	58	F	NA	5.9	385	1791	0	1791	0	1791	0	1791	0	202.144	238.421	9.31768	323.949	1070.93	19.2021	3.8533	48.1577	343.766	82.9487	1791	0
MPN97	PV	84	M	NA	10.3	186	2925	1	2925	0	2925	0	2925	0	56.2054	168.633	3.187	27.811	1297.22	55.673	3.348	25.538	495.563	5.446	2925	1
MPN99	PV	56	F	134	11.1	339	10366	0	10366	0	10366	0	10366	0	619.597	212.957	11.1751	2.65367	816	158.547	5.78963	13.6415	181.929	14.9155	10366	0

## Sheet: cytogen
PATIENT.ID	BL_sample	PT1_risk	HU_start	HU_end	Hutime	Anag_start	Anag_end	Anagtime	EGF	Eotaxin	TGF.a	IFN.y	GRO	IL.1Ra	IL.6	IL.8	IP.10	TNF.a	Diagnosis	JAK2	CALR	CALR1	CALR2	JAK2e12	MPL	TET2	ASXL1	DNMT3A	PPM1D	EZH2	NF1	NFE2	SF3B1	SRSF2	TP53	U2AF1	CBL	MLL3	ZRSR2	KRAS	SH2B3	IDH2	PTPN11	RB1	NRAS	GNAS	BCOR	SETBP1	CUX1
MPN10	NA	NA	NA	NA	NA	NA	NA	NA	176.729	251.651	1.35756	5.02861	875.198	7.51751	7.66718	13.268	256.962	7.69603	ET	1	0	0	0	0	0	0	0	0	0	0	0	0	0	0	0	0	0	0	0	0	0	0	0	0	0	0	0	0	0
MPN100	NA	NA	NA	NA	NA	NA	NA	NA	269.627	107.583	1.024	12.386	3514.71	48.641	1.229	19.187	114.942	3.866	ET	0	1	0	1	0	0	0	0	0	0	0	0	0	0	0	0	0	0	0	0	0	0	0	0	0	0	0	0	0	0
MPN102	NA	NA	NA	NA	NA	NA	NA	NA	93.8989	126.159	0.809	17.242	3225.78	0	1.33	4.342	182.273	3.329	ET	0	1	0	1	0	0	0	0	0	0	0	0	0	0	0	0	0	0	0	0	0	0	0	0	0	0	0	0	0	0
MPN103	NA	NA	NA	NA	NA	NA	NA	NA	292.987	267.682	10.422	133.654	10000	1.633	46.859	27.546	187.716	26.371	ET	0	0	0	0	0	1	0	0	0	0	0	0	0	0	0	0	0	0	0	0	0	0	0	0	0	0	0	0	0	0
MPN105	NA	NA	NA	NA	NA	NA	NA	NA	3219.48	454.092	22.056	238.706	10000	861.234	31.099	2399.43	215.809	45.709	ET	0	1	1	0	0	0	0	0	0	0	0	0	0	0	0	0	0	0	0	0	0	0	0	0	0	0	0	0	0	0
MPN108	NA	NA	NA	NA	NA	NA	NA	NA	90.7472	15.981	14.683	13.427	7909.93	18.318	7.327	4.994	296.071	28.858	PV	1	0	0	0	0	0	0	0	0	0	0	0	0	0	0	0	0	0	0	0	0	0	0	0	0	0	0	0	0	0
MPN109	NA	NA	NA	NA	NA	NA	NA	NA	79.3006	352.34	6.21609	9.3872	2012	2.97145	0.435265	7.66402	175.363	9.36254	ET	1	0	0	0	0	0	0	0	0	0	0	0	0	0	0	0	0	0	0	0	0	0	0	0	0	0	0	0	0	0
MPN11	NA	NA	NA	NA	NA	NA	NA	NA	425.625	415.786	8.2727	23.905	2709.27	25.8554	0	24.4669	139.679	10.8349	ET	0	1	1	0	0	0	0	0	0	0	0	0	0	0	0	0	0	0	0	0	0	0	0	0	0	0	0	0	0	0
MPN112	NA	NA	NA	NA	NA	NA	NA	NA	167.323	244.659	19.0937	248.916	405.476	95.2504	38.8014	57.8638	209.399	72.0656	MF	1	0	0	0	0	0	1	1	0	0	0	0	0	0	1	0	0	0	0	0	0	0	0	0	0	0	0	0	0	0
MPN116	NA	NA	NA	NA	NA	NA	NA	NA	211.781	129.207	3.531	44.205	1999.05	229.774	0.015	35.285	208.305	2.801	PV	1	0	0	0	0	0	0	0	0	0	0	0	0	0	0	0	0	0	0	0	0	0	0	0	0	0	0	0	0	0
MPN12	NA	NA	NA	NA	NA	NA	NA	NA	1494.07	323.619	3.301	6.639	10000	20.018	0	1199.61	119.552	11.362	ET	1	0	0	0	0	0	0	0	0	0	0	0	0	0	0	0	0	0	0	0	0	0	0	0	0	0	0	0	0	0
MPN121	NA	NA	NA	NA	NA	NA	NA	NA	371.356	179.716	2.958	6.347	4942.6	19.848	7.679	7.117	179.29	14.392	ET	0	1	1	0	0	0	1	0	0	0	0	0	0	0	0	0	0	0	0	0	0	0	0	0	0	0	0	0	0	0
MPN122	NA	NA	NA	NA	NA	NA	NA	NA	756.43	227.782	21.2856	16.6126	909.7	513.917	21.7218	2116.57	306.741	17.4419	ET	1	0	0	0	0	0	0	0	0	0	0	0	0	0	0	0	0	0	0	0	0	0	0	0	0	0	0	0	0	0
MPN126	NA	NA	NA	NA	NA	NA	NA	NA	381.935	320.717	85.3601	174.909	796.731	2040.03	71.8311	294.518	681.932	55.2969	ET	1	0	0	0	0	0	0	0	0	0	0	0	0	0	0	0	1	0	0	0	0	0	0	0	0	0	0	0	0	0
MPN130	NA	NA	NA	NA	NA	NA	NA	NA	629.755	267.959	19.6202	26.0221	2084.85	41.3926	4.93707	20.9997	201.535	10.8349	ET	0	0	0	0	0	0	0	0	0	0	0	0	0	0	0	0	0	0	0	0	0	0	0	0	0	0	0	0	0	0
MPN132	NA	NA	NA	NA	NA	NA	NA	NA	597.309	352.435	33.7679	11.5321	2359.03	143.797	4.3469	32.0682	1057.61	46.8045	PV	1	0	0	0	0	0	1	0	0	0	0	0	0	0	0	0	0	0	0	0	0	0	0	0	0	0	0	0	0	0
MPN136	NA	NA	NA	NA	NA	NA	NA	NA	20.9581	127.947	10.166	8.07737	643.598	30.9031	9.59905	16.4469	1419.25	62.2295	MF	1	0	0	0	0	0	0	1	0	0	0	0	0	0	0	0	1	0	0	0	0	0	0	0	0	0	0	0	0	0
MPN141	NA	NA	NA	NA	NA	NA	NA	NA	23.5117	84.0746	1.56552	1.03887	1360.62	9.47649	6.79335	36.0989	191.631	25.4399	ET	0	1	1	0	0	0	0	0	0	0	0	0	0	0	0	0	0	0	0	0	0	0	0	0	0	0	0	0	0	0
MPN147	NA	NA	NA	NA	NA	NA	NA	NA	75.5563	144.591	4.071	7.62	3717.1	0.354	5.867	6.765	678.476	2.026	PV	1	0	0	0	0	0	0	0	0	0	0	0	0	0	0	0	0	0	0	0	0	0	0	0	0	0	0	0	0	0
MPN150	NA	NA	NA	NA	NA	NA	NA	NA	149.74	153.424	7.081	15.111	10000	4.839	0.521	11.892	190.18	8.298	ET	1	0	0	0	0	0	0	0	0	0	0	0	0	0	0	0	0	0	0	0	0	0	0	0	0	0	0	0	0	0
MPN152	NA	NA	NA	NA	NA	NA	NA	NA	554.128	664.928	7.48788	13.4653	3468.88	22.2456	4.14967	12.748	578.654	63.2284	ET	1	0	0	0	0	0	0	0	0	0	0	0	0	0	0	0	0	0	0	0	0	0	0	0	0	0	0	0	0	0
MPN155	NA	NA	NA	NA	NA	NA	NA	NA	426.34	294.259	4.206	11.972	816.07	3.135	5.061	10.495	147.35	14.086	ET	1	0	0	0	0	0	0	0	0	0	0	0	0	0	0	0	0	0	0	0	0	0	0	0	0	0	0	0	0	0
MPN157	NA	NA	NA	NA	NA	NA	NA	NA	777.585	122.082	4.323	2.794	10000	133.019	3.751	9032.52	1744.36	46.736	ET	1	0	0	0	0	0	1	0	0	0	0	0	0	0	0	0	0	0	0	0	0	0	0	0	0	0	0	0	0	0
MPN161	NA	NA	NA	NA	NA	NA	NA	NA	101.86	185.889	120.602	102.916	789.869	281.073	8.15136	39.716	1216.9	40.3155	MF	1	0	0	0	0	0	1	0	0	0	0	0	0	0	0	0	0	0	0	0	0	0	0	0	0	0	0	0	0	0
MPN162	NA	NA	NA	NA	NA	NA	NA	NA	133.885	46.165	1.388	26.128	9152.26	13.61	8.485	71.775	180.484	16.94	MF	0	1	0	1	0	0	0	1	0	0	0	0	0	0	0	0	0	0	0	0	0	0	0	0	0	0	0	0	0	0
MPN165	NA	NA	NA	NA	NA	NA	NA	NA	194.802	143.299	12.445	10.533	4020.07	0	2.541	3.544	640.385	15.276	PV	1	0	0	0	0	0	0	0	0	0	0	0	0	0	0	0	0	0	0	0	0	0	0	0	0	0	0	0	0	0
MPN171	NA	NA	NA	NA	NA	NA	NA	NA	311.939	295.541	3.4632	57.8697	2393.51	16.4301	4.3469	23.0997	118.954	6.32792	ET	0	0	0	0	0	0	0	0	0	0	0	0	0	0	0	0	0	0	0	0	0	0	0	0	0	0	0	0	0	0
MPN176	NA	NA	NA	NA	NA	NA	NA	NA	205.255	104.179	9.57874	32.7738	1937.06	170.269	7.37625	26.9953	200.901	17.7861	MF	1	0	0	0	0	0	0	0	0	0	0	0	0	0	0	1	0	0	0	0	0	0	0	0	0	0	0	0	0	0
MPN177	NA	NA	NA	NA	NA	NA	NA	NA	235.789	167.02	2.485	3.334	7398.03	0	0	5.433	204.629	7.647	ET	0	0	0	0	0	1	0	0	0	0	0	0	0	0	0	0	0	0	0	0	0	0	0	0	0	0	0	0	0	0
MPN179	NA	NA	NA	NA	NA	NA	NA	NA	273.36	374.716	5.28426	4.07525	9019.11	1.58219	2.85138	17.62	407.405	40.7888	ET	1	0	0	0	0	0	0	1	0	0	0	0	0	0	0	1	0	0	0	0	0	0	0	0	0	0	0	0	0	0
MPN18	NA	NA	NA	NA	NA	NA	NA	NA	236.615	211.572	3.493	191.088	10000	0	35.467	24.024	117.582	20.593	ET	0	1	0	1	0	0	0	0	0	0	0	0	0	0	0	0	0	0	0	0	0	0	0	0	0	0	0	0	0	0
MPN180	NA	NA	NA	NA	NA	NA	NA	NA	75.3789	92.0432	4.51652	2.12141	3428	383.241	30.51	48.504	328.512	20.2168	ET	0	1	1	0	0	0	0	0	0	0	0	0	0	0	0	0	0	0	0	0	0	0	0	0	0	0	0	0	0	0
MPN184	NA	NA	NA	NA	NA	NA	NA	NA	100.358	67.0231	5.56488	6.24107	1360	22.6529	4.09371	59.8794	879.899	50.5009	MF	1	0	0	0	0	0	1	0	1	0	1	0	0	0	0	0	0	0	0	0	0	0	0	0	0	0	0	0	0	0
MPN185	NA	NA	NA	NA	NA	NA	NA	NA	8.01045	130.222	5.397	15.96	1362.62	0	0.724	5.276	134.949	8.48	ET	1	0	0	0	0	0	0	0	1	0	0	0	0	0	0	0	0	1	0	0	0	0	0	0	0	0	0	0	0	0
MPN189	NA	NA	NA	NA	NA	NA	NA	NA	521.001	252.186	10.2964	14.5368	2726.28	10.1221	0	26.6262	452.835	7.69603	ET	1	0	0	0	0	0	1	0	0	0	0	0	0	0	0	0	0	0	0	0	0	0	0	0	0	0	0	0	0	0
MPN19	NA	NA	NA	NA	NA	NA	NA	NA	39.822	0.863	3.685	2.09	604.613	5.153	4.456	9.095	271.375	33.02	MF	1	0	0	0	0	0	0	0	0	0	0	0	0	0	0	0	0	0	0	0	0	0	0	0	0	0	0	0	0	0
MPN193	NA	NA	NA	NA	NA	NA	NA	NA	169.059	289.348	411.418	413.657	10000	402.46	119.338	131.291	567.796	144.268	MF	1	0	0	0	0	0	0	0	0	0	0	0	0	0	0	0	0	0	0	0	0	0	0	0	0	0	0	0	0	0
MPN194	NA	NA	NA	NA	NA	NA	NA	NA	62.441	193.023	1.77222	92.2176	1975.82	16.4301	35.4697	23.0997	507.959	36.7131	ET	0	1	0	1	0	0	0	0	0	0	0	0	0	0	0	0	0	0	0	0	0	0	0	0	0	0	0	0	0	0
MPN197	NA	NA	NA	NA	NA	NA	NA	NA	684.177	341.471	5.16127	0.92034	10000	8.3489	0	7.14956	112.731	15.8545	ET	1	0	0	0	0	0	0	0	0	0	0	0	0	0	0	0	0	0	0	0	0	0	0	0	0	0	0	0	0	0
MPN20	NA	NA	NA	NA	NA	NA	NA	NA	607.975	233.245	3.493	9.72	10530.6	2.83	10.849	9.128	149.428	9.248	ET	1	0	0	0	0	0	0	0	0	0	0	0	0	0	0	0	0	0	0	0	0	0	0	0	0	0	0	0	0	0
MPN200	NA	NA	NA	NA	NA	NA	NA	NA	234.445	144.384	12.9801	136.382	3013.84	8.94344	36.6639	42.0836	288.185	48.3121	MF	0	1	1	0	0	0	0	0	0	0	0	0	0	0	0	0	0	0	0	0	0	0	0	0	0	0	0	0	0	0
MPN205	NA	NA	NA	NA	NA	NA	NA	NA	424.171	205.901	20.659	4.629	1562.09	133.21	7.679	845.21	406.546	13.514	PV	1	0	0	0	0	0	0	0	0	0	0	0	0	0	0	0	0	0	0	0	0	0	0	0	0	0	0	0	0	0
MPN207	NA	NA	NA	NA	NA	NA	NA	NA	253.847	77.996	3.647	1.41	2991.5	3.595	0.319	3.605	109.059	2.998	ET	1	0	0	0	0	0	0	0	0	0	0	0	0	0	0	0	0	0	0	0	0	0	0	0	0	0	0	0	0	0
MPN209	NA	NA	NA	NA	NA	NA	NA	NA	981.546	293.879	22.8236	1.48965	3121.07	107.874	5.03522	30.0841	153.665	48.6988	PV	1	0	0	0	0	0	1	0	0	0	0	0	0	0	0	0	0	0	0	0	0	0	0	0	0	0	0	0	0	0
MPN21	NA	NA	NA	NA	NA	NA	NA	NA	185.165	507.104	4.60538	18.2653	1760	0	18.1794	11.1027	194.639	21.4946	ET	0	0	0	0	0	0	0	0	0	0	0	0	0	0	0	0	0	0	0	0	0	0	0	0	0	0	0	0	0	0
MPN210	NA	NA	NA	NA	NA	NA	NA	NA	406.007	98.137	8.751	44.559	1973.84	240.413	0.724	58.13	252.057	18.072	ET	1	0	0	0	0	0	1	0	0	0	0	0	0	0	0	0	0	0	0	0	0	0	0	0	0	0	0	0	0	0
MPN211	NA	NA	NA	NA	NA	NA	NA	NA	937.071	86.0904	27.6883	200.392	3445.51	231.376	31.0129	2985.23	347.959	61.0323	MF	0	1	0	1	0	0	0	0	0	0	0	0	0	0	0	0	0	0	0	0	0	0	0	0	0	0	0	0	0	0
MPN213	NA	NA	NA	NA	NA	NA	NA	NA	577.531	470.306	6.43922	3.711	3542.94	21.3362	1.65431	32.28	316.055	34.9211	ET	0	1	1	0	0	0	0	0	0	0	0	0	0	0	0	0	0	0	0	0	0	0	0	0	0	0	0	0	0	0
MPN220	NA	NA	NA	NA	NA	NA	NA	NA	465.303	340.146	6.94147	2.26427	10000	1.78026	1.83469	6.861	236.331	22.0246	ET	1	0	0	0	0	0	0	0	0	0	0	0	0	0	0	0	0	0	0	0	0	0	0	0	0	0	0	0	0	0
MPN221	NA	NA	NA	NA	NA	NA	NA	NA	545.908	364.83	7.63523	5.20182	2364.53	31.9392	15.6648	29.6774	659.764	45.2281	ET	1	0	0	0	0	0	0	0	0	0	0	0	0	0	0	0	0	0	0	0	0	0	0	0	0	0	0	0	0	0
MPN224	NA	NA	NA	NA	NA	NA	NA	NA	261.831	235.078	55.2192	70.7382	1832.97	522.371	20.2515	39.3432	955.429	10.3653	PV	1	0	0	0	0	0	1	0	0	0	0	0	0	0	0	0	0	0	0	0	0	0	0	0	0	0	0	0	0	0
MPN225	NA	NA	NA	NA	NA	NA	NA	NA	150.383	388.631	8.01122	142.642	212.988	18.2819	8.73128	22.4693	439.894	17.421	PV	1	0	0	0	0	0	0	0	0	0	0	0	0	0	0	0	0	0	0	0	0	0	0	0	0	0	0	0	0	0
MPN230	NA	NA	NA	NA	NA	NA	NA	NA	486.89	302.862	31.6629	4.80957	1444.88	96.3296	1.14486	10.7234	88.973	19.3132	PV	1	0	0	0	0	0	0	0	0	0	0	0	0	0	0	0	0	0	0	0	0	0	0	0	0	0	0	0	0	0
MPN231	NA	NA	NA	NA	NA	NA	NA	NA	104.261	208.805	5.18893	15.3927	1140.14	23.1521	7.1821	34.082	359.658	11.424	MF	1	0	0	0	0	0	1	0	0	0	0	0	0	0	0	0	0	1	0	0	0	0	0	0	0	0	0	0	0	0
MPN233	NA	NA	NA	NA	NA	NA	NA	NA	150.212	172.709	23.817	83.189	2146.84	300.6	14.822	84.257	133.248	8.882	ET	1	0	0	0	0	0	0	0	0	0	0	0	0	0	0	0	0	0	0	0	0	0	0	0	0	0	0	0	0	0
MPN234	NA	NA	NA	NA	NA	NA	NA	NA	146.036	338.38	0.614	2.616	10000	0	0	10.577	229.625	11.1	ET	0	1	1	0	0	0	0	0	0	0	0	0	0	0	0	0	0	0	0	0	0	0	0	0	0	0	0	0	0	0
MPN239	NA	NA	NA	NA	NA	NA	NA	NA	398.345	179.81	1.351	0	3738.76	0	0	2.168	137.492	2.508	ET	1	0	0	0	0	0	0	0	0	0	0	0	0	0	0	0	0	0	0	0	0	0	0	0	0	0	0	0	0	0
MPN24	NA	NA	NA	NA	NA	NA	NA	NA	108.452	509.627	6.44136	20.2303	2001	0	21.6274	10.4079	142.666	29.9351	ET	0	1	0	1	0	0	0	0	0	0	0	0	0	0	0	0	0	0	0	0	0	0	0	0	0	0	0	0	0	0
MPN240	NA	NA	NA	NA	NA	NA	NA	NA	142.068	299.176	14.473	35.2979	1772.54	38.5024	6.01385	19.2703	283.117	25.8149	PV	1	0	0	0	0	0	0	0	0	0	0	0	0	0	0	0	0	0	0	0	0	0	0	0	0	0	0	0	0	0
MPN242	NA	NA	NA	NA	NA	NA	NA	NA	74.8043	83.637	2.579	18.318	1409.79	118.776	0.825	43.125	239.717	4.615	ET	0	1	0	1	0	0	0	0	0	0	0	0	0	0	0	0	0	1	0	0	0	0	0	0	0	0	0	0	0	0
MPN243	NA	NA	NA	NA	NA	NA	NA	NA	123.434	208.77	2.79971	63.3602	5950	0.585623	46.0518	18.5366	329.193	21.4364	PV	1	0	0	0	0	0	0	0	0	0	0	0	0	0	0	0	0	0	0	0	0	0	1	0	0	0	0	0	0	0
MPN244	NA	NA	NA	NA	NA	NA	NA	NA	314.857	143.12	54.5405	6.80707	2127	171.206	0	2.97856	668.651	24.4109	PV	1	0	0	0	0	0	0	0	0	0	0	0	0	0	0	0	0	0	0	0	0	0	0	0	0	0	0	0	0	0
MPN246	NA	NA	NA	NA	NA	NA	NA	NA	237.859	320.683	8.99126	23.0571	1600.95	41.6808	26.6306	14.8821	165.183	16.8136	PV	1	0	0	0	0	0	0	0	0	0	0	0	0	0	0	0	0	0	0	0	0	0	0	0	0	0	0	0	0	0
MPN247	NA	NA	NA	NA	NA	NA	NA	NA	183.107	100.822	4.26246	4.59032	2431.45	17.6663	4.24832	30.4013	338.103	14.8808	MF	0	0	0	0	0	0	0	1	0	0	0	0	0	0	1	0	0	0	0	0	0	0	0	0	0	0	0	0	0	0
MPN248	NA	NA	NA	NA	NA	NA	NA	NA	135.823	371.988	13.4933	30.2457	2051.31	32.6687	25.7892	14.6736	618.44	18.8847	PV	1	0	0	0	0	0	0	0	0	0	0	0	0	0	0	0	0	0	0	0	0	0	0	0	0	0	0	0	0	0
MPN249	NA	NA	NA	NA	NA	NA	NA	NA	47.8963	61.1649	6.84772	12.6002	1186	40.5787	0	10.5667	399.375	28.0489	MF	1	0	0	0	0	0	0	0	0	0	0	0	0	0	0	1	0	0	0	0	0	0	0	0	0	0	0	0	0	0
MPN250	NA	NA	NA	NA	NA	NA	NA	NA	60.0219	205.239	1.315	20.489	3565.52	1.486	1.835	4.854	302.213	14.201	ET	0	0	0	0	0	1	0	1	1	0	0	0	0	0	0	0	0	0	0	0	0	0	0	0	0	0	0	0	0	0
MPN26	NA	NA	NA	NA	NA	NA	NA	NA	83.2912	55.9793	4.59398	22.6329	1305.77	23.7549	2.46031	9.09232	188.236	19.6196	MF	1	0	0	0	0	0	0	0	0	0	0	0	0	0	0	0	0	0	0	0	0	0	0	0	0	0	0	0	0	0
MPN261	NA	NA	NA	NA	NA	NA	NA	NA	416.486	66.403	5.318	10.533	2739.89	137.597	1.33	5686.94	363.001	8.589	MF	1	0	0	0	0	1	0	0	0	0	0	0	0	0	0	0	0	0	0	0	0	0	0	0	0	0	0	0	0	0
MPN263	NA	NA	NA	NA	NA	NA	NA	NA	111.682	194.277	1.461	0	546.491	0	0.218	5.512	201.718	7.647	PV	1	0	0	0	0	0	0	0	0	0	0	0	0	0	0	0	0	0	0	0	0	0	0	0	0	0	0	0	0	0
MPN265	NA	NA	NA	NA	NA	NA	NA	NA	306.418	91.696	7.141	5.961	1958.39	0	0	5.622	230.382	12.831	PV	1	0	0	0	0	0	0	0	0	0	0	0	0	0	0	0	0	0	0	0	0	0	0	0	0	0	0	0	0	0
MPN266	NA	NA	NA	NA	NA	NA	NA	NA	332.121	327.846	94.9918	102.284	2706.43	1994.18	53.7708	228.809	367.33	23.0738	PV	1	0	0	0	0	0	0	0	0	0	0	0	0	0	0	0	0	0	0	0	0	0	0	0	0	0	0	0	0	0
MPN274	NA	NA	NA	NA	NA	NA	NA	NA	133.285	201.176	28.423	3.153	5245.07	59.664	2.238	9.03	646.007	27.591	PV	1	0	0	0	0	0	1	0	0	0	0	0	0	0	0	0	0	0	0	0	0	0	0	0	0	0	0	0	0	0
MPN281	NA	NA	NA	NA	NA	NA	NA	NA	270.34	86.2016	8.75084	46.0967	2537.98	49.1799	6.37032	51.3307	151.292	9.0279	ET	1	0	0	0	0	0	0	0	0	0	0	0	0	0	0	0	0	0	0	0	0	0	0	0	0	0	0	0	0	0
MPN284	NA	NA	NA	NA	NA	NA	NA	NA	276.153	294.452	32.072	31.323	17881.7	34.94	4.91	15.94	178.492	24.632	PV	1	0	0	0	0	0	0	0	0	0	0	0	0	0	0	0	0	0	0	0	0	0	0	0	0	0	0	0	0	0
MPN287	NA	NA	NA	NA	NA	NA	NA	NA	259.38	76.377	13.278	34.99	1618.9	92.838	7.679	30.183	281.991	15.083	PV	1	0	0	0	0	0	0	0	0	0	0	0	0	0	0	0	0	0	0	0	0	0	0	0	0	0	0	0	0	0
MPN288	NA	NA	NA	NA	NA	NA	NA	NA	272.926	157.614	1.998	2.09	1253.02	14.278	0.218	7.117	238.965	11.175	ET	1	0	0	0	0	0	0	0	0	0	0	0	0	0	0	0	0	0	0	0	0	0	0	0	0	0	0	0	0	0
MPN29	NA	NA	NA	NA	NA	NA	NA	NA	259.978	259.475	5.357	49.904	8495.01	9.65	24.269	16.283	282.629	35.893	ET	1	0	0	0	0	0	0	1	0	0	0	0	0	0	0	0	1	0	0	0	0	0	0	0	0	0	0	0	0	0
MPN30	NA	NA	NA	NA	NA	NA	NA	NA	527.431	355.67	9.70926	7.42648	1415.61	20.7283	17.1353	13.8664	174.931	31.7375	PV	1	0	0	0	0	0	0	0	0	0	0	0	0	0	0	0	0	0	0	0	0	0	0	0	0	0	0	0	0	0
MPN31	NA	NA	NA	NA	NA	NA	NA	NA	239.099	675.739	5.61743	5.90286	2689.13	23.7549	1.65431	24.5195	564.15	22.9502	ET	1	0	0	0	0	0	0	0	0	0	0	0	0	0	0	0	0	0	0	0	0	0	0	0	0	0	0	0	0	0
MPN32	NA	NA	NA	NA	NA	NA	NA	NA	598.957	244.456	36.0907	47.8661	2096.97	21.6397	15.2388	17.2826	1046.7	18.8847	PV	1	0	0	0	0	0	1	0	0	0	0	0	0	0	0	0	0	0	0	0	0	0	0	0	0	0	0	0	0	0
MPN34	NA	NA	NA	NA	NA	NA	NA	NA	637.012	249.304	17.7468	25.599	2440.57	24.9569	10.8485	18.3806	569.659	36.2645	PV	1	0	0	0	0	0	0	0	0	0	0	0	0	0	0	0	0	0	0	0	0	0	0	0	0	0	0	0	0	0
MPN37	NA	NA	NA	NA	NA	NA	NA	NA	367.708	275.819	62.6313	35.5832	1719.15	1206.09	16.7347	140.051	904.975	59.5413	PV	1	0	0	0	0	0	0	0	0	0	0	0	0	0	0	0	0	0	0	0	0	0	0	0	0	0	0	0	0	0
MPN38	NA	NA	NA	NA	NA	NA	NA	NA	34.7416	50.1926	3.19294	58.4952	713.1	36.3964	6.02457	10.6859	580.249	17.5571	PV	0	0	0	0	0	0	0	0	0	0	0	0	0	0	0	0	0	0	0	0	0	0	0	0	0	0	0	0	0	0
MPN39	NA	NA	NA	NA	NA	NA	NA	NA	228.037	356.584	9.70926	5.90286	1492.9	33.8416	7.9578	55.2494	340.741	28.9544	ET	1	0	0	0	0	0	0	0	0	0	0	0	0	0	0	0	0	0	0	0	0	0	0	0	0	0	0	0	0	0
MPN42	NA	NA	NA	NA	NA	NA	NA	NA	45.6468	227.118	3.90253	13.3016	10000	104.851	4.39628	82.5725	736.416	81.0023	PV	1	0	0	0	0	0	0	0	0	0	0	0	0	0	0	0	0	0	0	0	0	0	0	0	0	0	0	0	0	0
MPN43	NA	NA	NA	NA	NA	NA	NA	NA	301.145	144.218	60.5212	1.17759	1333.35	760.981	2.03748	112.806	2291.91	324.245	MF	1	0	0	0	0	0	1	0	0	0	0	0	0	0	0	0	0	0	0	0	0	1	0	0	0	0	0	0	0	0
MPN47	NA	NA	NA	NA	NA	NA	NA	NA	220.513	166.973	10.34	44.441	3975.47	164.276	39.934	24.344	2232.11	12	PV	1	0	0	0	0	0	1	0	1	0	0	0	0	0	0	0	0	0	0	0	0	0	0	0	0	0	0	0	0	0
MPN48	NA	NA	NA	NA	NA	NA	NA	NA	121.545	132.249	15.719	2.794	3167.99	17.979	2.844	3.636	567.881	8.517	PV	1	0	0	0	0	0	0	0	0	0	0	0	0	0	0	0	0	0	0	0	0	0	0	0	0	0	0	0	0	0
MPN49	NA	NA	NA	NA	NA	NA	NA	NA	68.0927	104.217	17.379	143.188	1729.83	206.041	12.107	45.294	1443.42	36.269	MF	1	0	0	0	0	0	1	0	0	0	0	0	0	0	0	0	0	0	0	0	0	0	0	0	0	0	0	0	0	0
MPN5	NA	NA	NA	NA	NA	NA	NA	NA	323.467	180.473	5.633	74.931	2420.37	459.424	5.363	76.61	153.873	8.371	ET	0	1	1	0	0	0	0	0	0	0	0	0	0	0	0	0	0	0	0	0	0	0	0	0	0	0	0	0	0	0
MPN50	NA	NA	NA	NA	NA	NA	NA	NA	199.732	124.171	7.903	3.792	3176.14	8.349	0.015	12.714	429.225	13.781	ET	1	0	0	0	0	0	0	0	0	0	0	0	0	0	0	0	0	0	0	0	0	0	0	0	0	0	0	0	0	0
MPN53	NA	NA	NA	NA	NA	NA	NA	NA	47.3819	67.801	9.035	40.914	10000	2.077	15.928	9.489	379.186	22.504	MF	1	0	0	0	0	0	1	0	1	0	0	0	0	1	0	0	0	0	0	0	0	0	0	0	0	0	0	0	0	0
MPN55	NA	NA	NA	NA	NA	NA	NA	NA	165.654	220.71	2.52191	5.4661	1935.98	9.79972	1.85671	6.43515	311.173	24.6911	ET	0	1	0	1	0	0	0	1	0	0	0	1	0	0	0	0	0	0	0	0	0	0	0	0	0	0	0	0	0	0
MPN58	NA	NA	NA	NA	NA	NA	NA	NA	366.332	72.3589	6.30615	23.276	886.6	12.8657	0	7.28551	294.906	10.5987	PV	1	0	0	0	0	0	0	0	0	0	0	0	0	0	0	0	0	0	0	0	0	0	0	0	0	0	0	0	0	0
MPN67	NA	NA	NA	NA	NA	NA	NA	NA	41.3155	113.44	2.579	224.337	1924.69	10.632	0.521	46.942	951.94	7.072	PV	1	0	0	0	0	0	0	0	0	0	0	0	0	0	0	0	0	0	0	0	0	0	0	0	0	0	0	0	0	0
MPN68	NA	NA	NA	NA	NA	NA	NA	NA	648.777	361.047	15.063	11.353	10000	30.03	11.403	12.311	126.066	11.849	ET	1	0	0	0	0	0	0	0	0	0	0	0	0	0	0	0	0	0	0	0	0	0	0	0	0	0	0	0	0	0
MPN69	NA	NA	NA	NA	NA	NA	NA	NA	159.112	109.408	1.278	37.186	3322.32	0	5.565	6.701	196.455	7.144	PV	1	0	0	0	0	0	0	0	0	0	0	0	0	0	0	0	0	0	0	0	0	0	0	0	0	0	0	0	0	0
MPN7	NA	NA	NA	NA	NA	NA	NA	NA	148.047	102.826	9.57874	2.794	10000	13.944	5.363	0.858	188.604	4.822	ET	1	0	0	0	0	0	0	0	0	0	0	0	0	0	0	0	0	0	0	0	0	0	0	0	0	0	0	0	0	0
MPN70	NA	NA	NA	NA	NA	NA	NA	NA	596.391	308.628	21.2924	1.97553	3002.3	20.1733	16.9182	14.9376	332.916	20.1985	ET	1	0	0	0	0	0	0	0	0	0	0	0	0	0	0	0	0	0	0	0	0	0	0	0	0	0	0	0	0	0
MPN71	NA	NA	NA	NA	NA	NA	NA	NA	54.6029	147.221	0.952	32.922	5745	0	2.037	4.373	155.314	2.866	ET	1	0	0	0	0	0	1	0	0	0	0	0	0	0	0	0	0	0	0	0	0	0	0	0	0	0	0	0	0	0
MPN72	NA	NA	NA	NA	NA	NA	NA	NA	260.737	174.793	23.464	3.517	10000	69.89	1.734	2.286	262.718	29.719	ET	1	0	0	0	0	0	0	0	0	0	0	0	0	0	0	0	0	0	0	0	0	0	0	0	0	0	0	0	0	0
MPN73	NA	NA	NA	NA	NA	NA	NA	NA	45.1357	47.4313	2.75614	59.4663	853.5	4.79817	16.2163	10.8844	911.693	26.7554	MF	1	0	0	0	0	0	0	1	0	0	0	0	0	0	0	0	0	0	0	0	0	0	0	0	0	0	0	0	0	0
MPN75	NA	NA	NA	NA	NA	NA	NA	NA	492.409	224.399	43.3615	299.251	1393.71	157.855	101.543	49.3372	628.458	78.8126	PV	1	0	0	0	0	0	0	0	0	0	0	0	0	0	0	0	0	0	0	0	0	0	0	0	0	0	0	0	0	0
MPN77	NA	NA	NA	NA	NA	NA	NA	NA	18.6646	99.637	1.83	3.792	3083.62	17.134	9.994	6.717	294.713	7.287	ET	1	0	0	0	0	0	0	0	0	0	0	0	0	0	0	0	0	0	0	0	0	0	0	0	0	0	0	0	0	0
MPN81	NA	NA	NA	NA	NA	NA	NA	NA	335.846	224.342	6.384	30.981	2282.77	53.503	14.018	18.752	195.282	22.744	ET	1	0	0	0	0	0	1	0	0	0	0	0	0	0	0	0	0	0	0	0	0	0	0	0	0	0	0	0	0	0
MPN84	NA	NA	NA	NA	NA	NA	NA	NA	349.076	159.422	3.455	5.768	1938.12	4.683	5.665	20.9	180.086	10.951	ET	0	1	1	0	0	0	0	0	0	0	0	0	0	0	0	0	0	0	0	0	0	0	0	0	0	0	0	0	0	0
MPN86	NA	NA	NA	NA	NA	NA	NA	NA	208.502	262.954	49.1488	145.499	5738.2	143.535	141.06	60.6992	436.518	109.231	MF	1	0	0	0	0	0	0	0	0	0	0	0	0	0	0	0	0	0	0	0	0	0	0	0	0	0	0	0	0	0
MPN87	NA	NA	NA	NA	NA	NA	NA	NA	482.308	94.724	3.993	14.688	3158.01	7.06	8.132	35.193	137.069	6.573	ET	1	0	0	0	0	0	0	0	0	0	0	0	0	0	0	0	0	0	0	0	0	0	0	0	0	0	0	0	0	0
MPN88	NA	NA	NA	NA	NA	NA	NA	NA	160.949	223.395	2.41	8.314	2682.2	0	1.734	8.557	271.65	4.239	ET	0	1	0	1	0	0	0	0	0	0	0	0	0	0	0	0	0	0	0	0	0	0	0	0	0	0	0	0	0	0
MPN89	NA	NA	NA	NA	NA	NA	NA	NA	404.153	235.556	12.2533	6.77439	3586.83	55.3466	11.4237	80.8358	304.621	34.985	ET	1	0	0	0	0	0	0	0	0	0	0	0	0	0	0	0	0	0	0	0	0	0	0	0	0	0	0	0	0	0
MPN91	NA	NA	NA	NA	NA	NA	NA	NA	100.358	165.118	7.52741	7.66143	10000	1.17309	3.84249	4.06601	66.7324	14.1155	ET	1	0	0	0	0	0	0	0	0	0	0	0	0	0	0	0	0	0	0	0	0	0	0	0	0	0	0	0	0	0
MPN94	NA	NA	NA	NA	NA	NA	NA	NA	108.85	84.357	25.282	0.457	3965.17	44.7	6.974	3.211	831.225	14.354	PV	1	0	0	0	0	0	0	0	0	0	0	0	1	0	0	0	0	0	0	0	0	0	0	0	0	0	0	0	0	0
MPN95	NA	NA	NA	NA	NA	NA	NA	NA	254.546	284.755	5.12293	41.592	1190.07	26.7514	4.64226	24.5458	518.229	15.0011	ET	1	0	0	0	0	0	0	0	0	0	0	0	0	0	0	0	0	0	0	0	0	0	0	0	0	0	0	0	0	0
MPN96	NA	NA	NA	NA	NA	NA	NA	NA	202.144	238.421	9.31768	323.949	1070.93	19.2021	3.8533	48.1577	343.766	82.9487	PV	1	0	0	0	0	0	1	0	0	0	0	0	0	0	0	0	0	0	0	0	0	0	0	0	0	0	0	0	0	0
MPN97	NA	NA	NA	NA	NA	NA	NA	NA	56.2054	168.633	3.187	27.811	1297.22	55.673	3.348	25.538	495.563	5.446	PV	1	0	0	0	0	0	0	0	0	0	1	0	0	0	0	0	0	0	0	0	0	0	0	0	0	0	0	0	0	0
MPN98	NA	NA	NA	NA	NA	NA	NA	NA	1189.82	431.853	6.17653	17.9548	2991.1	65.6974	4.64226	28.5783	402.472	30.4702	ET	1	0	0	0	0	0	1	0	0	0	0	0	0	0	0	0	0	0	0	0	0	0	0	0	0	0	0	0	0	0
PT2065	2006-03-06	0	NA	NA	0	NA	NA	0	1067.93	129.524	18.9339	13.8853	10000	0	7.00609	3.13405	188.885	58.5988	ET	1	0	0	0	0	0	0	0	0	0	0	0	0	0	0	0	0	0	0	0	0	0	0	0	0	0	0	0	0	0
PT1974	2003-09-12	0	2009-05-20	2009-06-17	0	NA	NA	0	1150.11	287.498	19.6361	12.7687	10000	185.826	40.8246	22908.9	102.595	43.1649	ET	0	0	0	0	0	0	0	0	0	0	0	0	0	0	0	0	0	0	0	0	0	0	0	0	0	0	0	0	0	0
PT1142	1998-07-16	0	NA	NA	0	NA	NA	0	1850.54	149.317	18.4963	19.6179	10000	351.229	16.4951	49.6655	262.283	41.611	ET	0	0	0	0	0	0	0	0	0	0	0	0	0	0	0	0	0	0	0	0	0	0	0	0	0	0	0	0	0	0
PT1282	2002-02-21	0	2001-11-12	2009-05-13	101	NA	NA	0	724.131	310.133	9.85465	8.31141	3041.98	0	0	74.9763	169.188	21.0308	ET	0	0	0	0	0	0	0	0	0	1	0	0	0	0	0	0	0	0	0	0	0	0	0	0	0	0	0	0	0	0
PT1928	2002-07-09	2	2002-05-29	2009-06-10	41	2002-07-05	2003-09-03	4	1928.57	340.574	63.901	91.2569	10000	2243.83	230.67	16948.9	279.755	110.388	ET	0	0	0	0	0	0	0	0	0	0	0	0	0	0	0	0	0	0	0	0	0	0	0	0	0	0	0	0	0	0
PT1603	2001-09-07	0	NA	NA	0	NA	NA	0	762.367	184.512	33.7436	57.1902	3906.74	619.239	7.18177	1289.16	231.231	42.0809	ET	0	0	0	0	0	0	0	0	0	0	0	0	0	0	0	0	0	0	0	0	0	0	0	0	0	0	0	0	0	0
PT1108	1998-07-15	1	1998-05-19	2009-08-25	57	NA	NA	0	2496.86	1445.85	1584.89	2424.52	2364.12	24989.7	625.071	854.788	850.164	491.293	ET	0	0	0	0	0	0	0	0	0	1	0	0	0	0	0	0	0	0	0	0	0	0	0	0	0	0	0	0	0	0
PT1687	2004-06-10	2	2004-01-14	2009-07-08	148	2001-05-12	2009-07-08	1125	75.6299	151.478	10.6652	42.5361	3505.11	3.79171	17.4725	953.018	385.406	31.3332	ET	0	0	0	0	0	0	0	0	0	0	0	0	0	0	0	0	0	0	0	0	0	0	0	0	0	0	0	0	0	0
PT1283	1999-04-29	0	2008-09-24	2009-06-17	0	NA	NA	0	2847.98	290.01	20.8073	35.7719	4698.64	459.028	42.3685	16235.3	202.947	74.7405	ET	0	0	0	0	0	0	0	0	0	0	0	0	0	0	0	0	0	0	1	0	0	0	0	0	0	0	0	0	0	0
PT1072	1998-06-01	0	2003-09-23	2005-05-03	0	2000-10-25	2009-05-27	0	947.826	172.236	26.6508	88.9153	4723.33	88.1214	68.5996	325.636	171.462	58.6049	ET	0	0	0	0	0	0	0	0	0	0	0	0	0	0	0	0	0	0	0	0	0	0	0	0	0	0	0	0	0	0
PT1262	1999-04-16	2	2000-01-17	2009-03-19	0	NA	NA	0	567.9	102.54	5.13062	15.5617	5053.24	0	2.10908	2182.88	156.309	18.0531	ET	0	1	0	1	0	0	0	0	0	0	0	0	0	0	0	0	0	0	1	0	0	0	0	0	0	0	0	0	0	0
PT1299	1999-05-27	2	NA	NA	0	NA	NA	0	651.297	697.872	2.73358	0.578668	1472.98	0	0	102.032	92.231	9.68848	ET	0	0	0	0	0	0	0	0	0	0	0	0	0	0	0	0	0	0	0	0	0	0	0	0	0	0	0	0	0	0
PT1468	2000-04-19	2	2000-04-17	2009-12-16	2	2000-04-26	2009-12-16	0	1858.48	411.073	16.8888	8.31141	3202.26	135.788	4.69698	2412.89	294.052	48.3675	ET	0	0	0	0	0	0	0	0	0	0	0	0	0	0	0	0	0	0	0	0	0	0	0	0	0	0	0	0	0	0
PT1919	2002-07-11	2	2002-06-19	2009-07-29	22	2003-07-30	2009-07-29	0	499.267	278.825	5.35991	9.98097	3438.39	441.015	0	307.074	128.041	35.7042	ET	0	1	1	0	0	0	0	0	0	0	0	0	0	0	0	0	0	0	0	0	0	0	0	0	0	0	0	0	0	0
PT1203	1998-11-26	2	1998-11-24	2009-06-09	2	2001-10-16	2009-08-25	0	880.684	385.251	4.69499	16.0304	2031.47	318.142	0	1051.41	103.986	18.4998	ET	0	1	1	0	0	0	1	0	0	0	0	0	1	0	0	0	0	0	0	0	0	0	0	0	0	0	0	0	0	0
PT1397	1999-11-15	2	2000-07-20	2009-10-15	0	1999-11-10	2000-07-06	5	935.421	386.881	0.704459	27.0528	5832.23	68.1096	417.683	11598.1	172.351	145.488	ET	0	1	0	1	0	0	0	0	0	0	0	0	0	0	0	0	0	0	0	0	0	0	0	0	0	0	0	0	0	0
PT1625	2001-02-14	2	2001-02-13	2010-02-04	0	2002-07-18	2003-04-17	0	1310.59	386.904	2.06477	31.7082	10000	0	4.35223	148.096	212.842	33.387	ET	0	1	1	0	0	0	0	1	0	0	0	0	0	0	0	0	0	0	0	0	0	0	0	0	0	0	0	0	0	0
PT1347	1999-09-01	2	1999-08-23	2009-05-27	9	1999-08-23	2000-07-12	9	1295	579.443	38.0397	42.254	2559.4	502.378	28.3897	7986.83	152.295	66.3617	ET	1	0	0	0	0	0	0	0	0	0	0	0	0	0	0	1	0	0	0	0	0	0	0	0	0	0	0	0	0	0
PT1209	1998-11-27	2	1998-11-25	2006-06-07	2	2002-10-17	2009-05-20	0	1140.14	1161.33	1258.93	2502.24	10000	13983.6	623.533	1048.55	890.107	589.734	ET	0	1	1	0	0	0	0	0	0	0	0	0	0	0	0	0	0	0	0	0	0	0	0	0	0	0	0	0	0	0
PT1124	1998-07-09	2	2003-08-27	2009-06-15	0	1998-07-16	2008-06-26	0	528.016	390.672	4.17863	5.23792	1235.82	0	0	1658.62	522.771	27.5117	ET	0	1	1	0	0	0	1	0	1	0	0	1	0	0	0	0	0	0	0	0	1	0	0	0	0	0	0	0	0	0
PT1472	2000-05-12	2	2003-10-06	2010-02-10	0	2000-01-10	2010-02-10	123	1301.4	147.01	11.4768	17.2397	8083.57	14.4829	2.10908	2508.03	129.608	24.2187	ET	1	0	0	0	0	0	0	0	0	0	0	0	0	0	0	0	0	0	0	0	0	0	0	0	0	0	0	0	0	0
PT1003	2004-06-15	0	NA	NA	0	NA	NA	0	1174.87	812.175	9.50757	32.6755	3343.51	35.2125	32.9098	3407.07	530.568	58.7084	ET	1	0	0	0	0	0	0	0	0	0	0	0	0	0	0	0	0	0	0	0	0	0	0	0	0	0	0	0	0	0
PT1015	2004-07-28	2	1997-09-11	2009-05-18	2512	1997-09-11	2003-09-16	2512	874.779	290.752	8.12125	32.3942	8846.96	40.0861	15.6077	1355.75	193.611	41.8327	ET	0	1	0	1	0	0	0	1	0	0	0	0	0	0	0	0	0	0	0	0	0	0	0	0	0	0	0	0	0	0
PT1105	1998-06-11	1	2000-12-18	2009-05-19	0	NA	NA	0	1052.4	219.825	14.2658	2.22128	5284.81	0	4.08532	156.65	325.879	49.3611	ET	1	0	0	0	0	0	0	0	0	0	0	0	0	0	0	0	0	0	0	0	0	0	0	0	0	0	0	0	0	0
PT1785	2002-02-05	1	2005-04-08	2010-04-13	0	NA	NA	0	2187.49	197.697	4.78696	9.42416	10000	146.085	21.7507	7090	38.4792	101.39	ET	1	0	0	0	0	0	0	0	0	0	0	0	0	0	0	0	0	0	0	0	0	0	0	0	0	0	0	0	0	0
PT1819	2002-01-25	2	2002-01-24	2008-05-15	0	2002-01-24	2003-11-13	1	729.05	552.764	6.27845	22.8425	9639.81	0	0	337.116	34.9475	19.4297	ET	0	1	0	1	0	0	1	0	0	0	0	0	0	1	0	0	0	0	0	0	0	0	0	0	0	0	0	0	0	0
PT1200	1998-10-19	2	2004-08-30	2004-08-30	0	1998-10-28	2001-08-16	0	1289.02	212.656	17.3941	26.3374	10000	0	17.8345	20337.5	214.558	30.4887	ET	1	0	0	0	0	0	0	0	0	0	0	0	0	0	0	0	0	0	0	0	0	0	0	0	0	0	0	0	0	0
PT1237	1999-02-24	2	2003-09-15	2009-05-05	0	1999-03-02	2003-10-06	0	576.174	220.227	3.18841	5.25846	4951.34	0	0	307.374	201.125	30.5462	ET	0	0	0	0	0	0	0	0	0	0	0	0	0	0	0	0	0	0	0	0	0	0	0	0	0	0	0	0	0	0
PT1882	2002-04-25	2	2002-04-24	2007-07-24	0	2002-04-24	2008-07-17	1	866.965	380.107	4.84422	11.6529	10000	0	0	154.087	230.47	46.1565	ET	0	1	1	0	0	0	0	0	0	1	0	0	1	0	0	0	0	0	0	0	0	0	0	0	0	0	0	0	0	0
PT1071	1999-01-07	2	2003-09-02	2009-05-13	0	1998-03-24	2009-05-13	289	21.0323	410.483	7.19897	4.42815	10000	35.2125	0	175.11	270.112	30.996	ET	0	0	0	0	0	1	0	0	0	0	0	0	0	0	0	0	0	0	0	0	0	0	0	0	0	0	0	0	0	0
PT1366	1999-11-23	2	1999-09-27	2006-06-26	57	NA	NA	0	612.95	497.289	8.31602	7.04146	3155.06	113.869	0	59.5427	186.418	22.6537	ET	0	1	1	0	0	0	0	0	0	0	0	0	0	0	0	0	0	0	0	0	0	0	0	0	0	0	0	0	0	0
PT1872	2002-04-15	2	2002-04-11	2005-09-27	4	2003-05-01	2009-05-28	0	1331.11	880.345	34.2426	40.2801	10000	1709.39	57.2567	3553.87	303.776	42.6101	ET	0	0	0	0	0	0	0	0	0	0	0	0	0	0	0	0	0	0	0	0	0	0	0	0	0	0	0	0	0	0
PT1115	1998-06-11	2	1998-06-16	2009-08-27	0	2002-05-30	2009-08-27	0	2383.53	307.5	11.0129	35.2088	10000	232.933	18.8446	438.334	617.432	78.8617	ET	1	0	0	0	0	0	0	1	0	0	0	0	0	0	0	0	0	0	0	1	0	0	0	0	0	0	0	0	0	0
PT1217	1999-01-12	2	2004-06-24	2009-06-18	0	1999-01-11	2002-10-07	1	422.527	280.536	0.815998	1.67195	10000	0	0	41.2928	168.129	28.7442	ET	0	1	1	0	0	0	0	0	0	0	0	0	0	0	0	0	0	0	0	0	0	0	0	0	0	0	0	0	0	0
PT1197	1998-10-20	2	1998-09-14	2008-11-28	36	NA	NA	0	2023.97	317.364	19.7253	9.29239	10000	66.2509	0	177.012	284.363	107.409	ET	1	0	0	0	0	0	1	0	0	0	0	0	0	1	0	0	0	0	0	0	0	0	0	0	0	0	0	0	0	0
PT1174	1998-10-16	2	1998-10-14	2004-07-13	2	2008-08-22	2010-01-04	0	673.539	584.349	1.26409	2.77176	6823.54	0	0	831.373	407.933	21.2591	ET	0	0	0	0	0	1	0	0	0	0	0	0	1	0	0	0	0	0	0	0	0	0	1	0	0	0	0	0	0	0
PT1260	1999-03-10	2	1999-05-25	1999-05-25	0	1999-03-09	1999-04-22	1	733.988	243.631	10.2598	13.3269	4220.84	0	0	112.344	202.285	28.5187	ET	0	1	1	0	0	0	0	0	0	0	0	0	0	0	0	0	0	0	0	0	0	0	0	0	0	0	0	0	0	0
PT1063	1998-03-05	2	1998-02-19	2006-08-07	14	1998-02-19	2009-06-23	14	778.375	268.316	26.1162	4.33492	2895.71	0	3.04458	39.4627	262.553	34.4053	ET	0	0	0	0	0	0	0	0	0	0	0	0	0	0	0	0	0	0	0	0	0	0	0	0	0	0	0	0	0	0
PT1190	1998-10-16	2	2003-10-09	2009-02-16	0	1998-10-28	2003-07-31	0	363.473	124.079	21.8625	6.64471	3507.03	6.78414	0	174.206	431.049	34.1377	ET	1	0	0	0	0	0	1	0	0	0	0	0	0	0	0	0	0	0	1	0	0	0	0	0	0	0	0	0	0	0
PT1012	2004-07-28	2	1997-09-04	2009-07-30	2519	1997-09-11	2006-01-31	2512	893.758	299.378	0.927754	4.98156	10000	0	0	411.696	151.928	21.9435	ET	0	1	1	0	0	0	0	0	0	1	0	0	0	0	0	1	0	0	0	0	0	0	0	0	0	0	0	0	0	0
PT1257	1999-03-05	2	1999-06-17	2001-11-27	0	1999-02-25	1999-04-15	8	1158.59	299.264	1.3765	4.98156	10000	0	0	341.5	108.556	23.9915	ET	0	1	1	0	0	0	0	0	0	0	0	0	0	0	0	0	0	0	0	0	0	0	1	0	0	0	0	0	0	0
PT1623	2001-02-20	1	2001-02-19	2001-03-12	0	NA	NA	0	989.063	358.316	18.4963	14.2352	8362.63	0	3.48954	8.35277	189.54	41.4544	ET	1	0	0	0	0	0	0	0	0	0	0	0	0	0	0	0	0	0	0	0	0	0	0	0	0	0	0	0	0	0
PT1140	1998-08-04	1	1998-10-22	2009-03-20	0	2002-01-21	2003-05-12	0	1222.6	218.7	17.5387	6.14005	10000	73.5611	0	253.83	307.733	32.0554	ET	0	1	1	0	0	0	0	0	0	0	0	0	0	0	0	0	0	0	0	0	0	0	0	0	0	0	0	0	0	0
PT1037	1997-12-19	2	1997-12-02	2009-01-02	17	NA	NA	0	2370.07	757.779	7.09858	60.0946	10000	0	25.8724	434.486	203.619	82.6492	ET	0	1	1	0	0	0	1	0	0	0	0	0	1	0	0	0	0	0	0	0	0	0	0	0	0	0	0	0	0	0
PT1236	1999-01-29	1	1999-01-14	2009-03-05	15	2002-06-17	2002-06-17	0	1640.75	502.189	25.3869	9.98097	5928.55	23.1605	0	219.897	214.906	32.7928	ET	0	0	0	0	0	0	0	0	0	0	0	0	0	0	0	0	0	0	0	0	0	0	0	0	0	0	0	0	0	0
PT4003	2006-09-26	1	NA	NA	0	NA	NA	0	1215.04	564.543	10.897	26.7719	10000	6.78414	16.5455	929.913	139.617	57.3926	ET	1	0	0	0	0	0	0	0	0	0	0	0	0	0	0	0	0	0	0	0	0	0	0	0	0	0	0	0	0	0
PT1416	1999-12-20	2	2000-01-13	2004-10-21	0	NA	NA	0	1160.18	412.746	18.3057	2.97832	3475.88	0	0	588.715	221.95	66.3579	ET	1	0	0	0	0	0	0	0	0	0	0	0	0	0	0	0	0	0	0	0	0	0	0	0	0	0	0	0	0	0
PT1004	1999-07-02	1	2004-04-28	2005-02-16	0	1999-06-30	2004-02-19	2	1049.15	465.013	27.4497	187.877	10000	461.888	0.546506	140384	214.273	70.7437	ET	1	0	0	0	0	0	0	0	1	0	0	0	0	0	0	0	0	0	0	0	0	0	0	0	0	0	0	0	0	0
PT1097	1998-08-20	2	1998-04-30	2004-08-18	112	NA	NA	0	311.116	255.367	4.54966	45.3472	1356.18	0	0	79.3679	145.99	25.788	ET	1	0	0	0	0	0	0	0	0	0	0	0	0	0	0	0	0	0	0	0	0	0	0	0	0	0	0	0	0	0
PT1143	1998-07-23	1	1998-07-09	2009-07-21	14	NA	NA	0	1195.46	660.284	36.2442	160.514	10000	422.66	99.2376	90.9878	222.515	62.2073	ET	1	0	0	0	0	0	1	1	0	0	0	0	0	0	0	0	0	0	0	0	0	0	0	0	0	0	0	0	0	0
PT1499	2000-05-30	2	2003-10-06	2007-08-13	0	2000-05-23	2003-09-08	7	1197.58	256.734	21.9542	13.3373	10000	1005.31	4.13954	52367	276.518	72.4668	ET	1	0	0	0	0	0	0	0	0	0	0	0	0	0	0	0	0	0	0	0	0	0	0	0	0	0	0	0	0	0
PT1947	2002-08-16	2	2002-11-27	2009-11-02	0	2002-08-14	2002-11-20	2	1503.48	753.566	3.53015	4.42815	10000	72.2777	1.36889	4788.6	476.014	51.4562	ET	0	1	0	1	0	0	0	1	0	0	1	0	0	0	0	1	0	0	0	0	0	0	0	0	0	0	0	0	0	0
PT1235	1999-01-28	1	1999-01-26	2009-06-29	2	NA	NA	0	3074.32	475.31	10.0861	15.0027	6106.25	9.83447	0	532.711	186.166	71.5894	ET	1	0	0	0	0	0	0	0	0	0	0	0	0	0	0	0	0	0	0	0	0	0	0	0	0	0	0	0	0	0
PT1645	2001-02-28	2	NA	NA	0	2001-02-19	2003-08-07	9	69.8037	190.582	19.349	56.2965	284.92	81.6589	0	1210.38	192.352	5.39983	ET	1	0	0	0	0	0	0	0	0	0	0	0	0	0	0	0	1	0	0	0	0	0	0	0	0	0	0	0	0	1
PT1138	1998-07-10	2	2003-11-13	2004-07-29	0	1998-07-09	2007-03-08	1	1077.04	66.6609	18.3534	11.3158	10000	181.087	0	3474.96	144.369	19.2053	ET	0	0	0	0	0	1	1	0	0	0	0	0	0	0	0	0	0	0	0	0	0	0	0	0	0	0	0	0	0	0
PT1619	2001-01-23	2	2003-09-01	2009-07-03	0	2001-01-15	2003-07-08	8	1092.97	673.625	8.78675	7.49192	1855.53	0	0	496.979	155.431	27.9034	ET	0	1	1	0	0	0	0	0	0	0	0	0	0	0	0	0	0	0	0	0	0	0	1	0	0	0	0	0	0	0
PT1312	1999-07-22	2	1999-06-02	2008-06-18	50	NA	NA	0	988.657	193.64	7.42938	12.2107	2053.63	123.815	15.6077	94.7471	207.561	26.4853	ET	0	0	0	0	0	0	0	0	0	0	0	0	0	0	0	0	0	0	0	0	0	0	0	0	0	0	0	0	0	0
PT1471	2000-04-05	2	2000-04-10	2002-07-05	0	NA	NA	0	2453.32	334.008	17.4143	13.6061	5085.36	100.017	16.078	197.164	126.071	67.2341	ET	0	0	0	0	0	1	0	0	0	0	0	0	0	0	0	0	0	0	0	0	0	0	0	0	0	0	0	0	0	0
PT1420	2000-02-04	2	2005-12-13	2009-06-30	0	2000-01-06	2004-10-26	29	1013.58	374.537	21.3089	0	5529.96	0	0	135.456	369.62	34.6403	ET	0	0	0	0	0	0	0	0	0	0	0	0	0	0	0	0	0	0	1	0	0	0	0	0	0	0	0	0	0	0
PT1868	2002-03-22	1	2002-03-21	2009-05-20	0	NA	NA	0	632.501	390.859	30.4566	24.2452	10000	576.789	19.748	1026.1	264.493	62.4303	ET	1	0	0	0	0	0	1	0	0	1	0	0	0	0	0	1	0	0	0	0	0	0	0	0	0	0	0	0	0	0
PT1051	1998-02-06	2	1998-01-22	2002-09-05	15	2002-10-03	2009-06-30	0	741.698	310.548	3.1485	8.39241	10000	0	0	26.6512	271.436	63.5386	ET	0	1	1	0	0	0	0	0	0	0	0	0	0	0	0	0	0	0	0	0	0	0	0	0	0	0	0	0	0	0
PT1233	1999-04-07	0	NA	NA	0	NA	NA	0	2835.35	520.665	16.0137	23.4035	10000	534.993	0	262.322	108.346	30.5462	ET	0	0	0	0	0	0	0	0	0	0	0	0	0	0	0	0	0	0	0	0	0	0	0	0	0	0	0	0	0	0
PT1301	1999-06-04	2	NA	NA	0	1999-05-18	1999-12-16	17	2314.52	222.98	11.9409	13.8853	10000	340.744	180.846	21772.1	169.188	44.163	ET	1	0	0	0	0	0	0	0	0	0	0	0	0	0	0	0	0	0	0	0	0	0	0	0	0	0	0	0	0	0
PT1521	2000-07-06	2	2000-09-13	2001-10-10	0	2000-07-05	2000-08-30	1	2077.66	845.662	7.53198	2.072	10000	0	0	300.096	196.031	79.986	ET	1	0	0	0	0	0	0	1	0	0	0	0	0	0	0	0	0	0	0	0	0	0	0	0	0	0	0	0	0	0
PT1551	2000-11-08	2	2001-01-16	2009-05-08	0	2001-01-16	2003-09-27	0	395.222	236.032	14.2076	17.2397	2394.97	0	0.527114	297.132	158.121	17.8233	ET	0	0	0	0	0	1	0	0	0	0	0	0	0	0	0	0	0	0	0	0	0	0	0	0	0	0	0	0	0	0
PT1609	2001-01-08	2	NA	NA	0	2001-01-26	2003-01-10	0	2514.88	594.837	19.402	10.2595	10000	140.933	114.655	1611.77	948.955	173.762	ET	1	0	0	0	0	0	0	0	0	0	0	0	0	0	0	0	0	0	0	0	0	0	0	0	0	0	0	0	0	0
PT1231	1999-11-08	1	2004-09-21	2009-06-11	0	1999-09-30	2004-09-21	39	465.993	215.893	17.9231	56.2965	2937.26	24.1163	28.3494	4685.93	199.982	130.697	ET	0	1	0	1	0	0	0	0	0	0	0	0	0	0	0	0	0	0	0	0	0	0	0	0	0	0	0	0	0	0
PT1775	2001-12-19	2	2001-10-05	2009-04-06	75	2001-10-15	2003-10-13	65	1157.75	285.386	8.92953	2.22128	4008.99	59.8059	5.29269	638.055	155.4	21.4873	ET	0	1	1	0	0	0	0	0	0	0	0	0	0	0	0	0	0	0	0	0	0	0	0	0	0	0	0	0	0	0
PT1939	2002-08-28	2	NA	NA	0	2003-07-29	2003-07-29	0	1296.2	880.419	61.5393	181.784	3954.93	10000	571.246	1601.5	1345.78	658.715	ET	0	0	0	0	0	0	0	0	0	0	0	0	0	0	0	0	0	0	0	0	0	0	0	0	0	0	0	0	0	0
PT1179	1998-11-17	2	1996-06-02	2004-05-24	898	NA	NA	0	1019.66	682.917	7.09858	6.36547	6844.39	81.6589	0	40.3327	232.767	42.7075	ET	0	0	0	0	0	0	0	0	0	0	0	0	0	0	0	0	0	0	0	0	0	0	0	0	0	0	0	0	0	0
PT1510	2000-06-16	2	2000-06-08	2003-06-27	8	NA	NA	0	1641.07	268.859	0	9.29239	10000	130.705	5.18636	659.225	235.693	70.1955	ET	1	0	0	0	0	0	1	0	0	0	0	0	0	0	1	0	0	0	0	0	0	0	0	0	0	0	0	0	0	0
PT1690	2001-06-14	2	2002-05-22	2004-09-13	0	2001-06-13	2009-06-24	1	1058.51	263.01	27.9805	9.74221	10000	208.261	14.1043	304.008	177.705	47.563	ET	1	0	0	0	0	0	0	0	0	0	0	0	0	1	0	0	0	0	0	0	0	0	0	0	0	0	0	0	0	0
PT1899	2002-05-27	2	2004-07-05	2006-03-27	0	2002-05-20	2006-11-03	7	1081.39	345.418	8.58298	8.31141	10000	0	5.87495	1142.6	147.868	38.9404	ET	1	0	0	0	0	0	0	0	0	0	0	0	0	0	0	1	0	0	0	0	0	0	0	0	0	0	0	0	0	0
PT1035	1997-12-03	2	1998-03-24	2008-07-28	0	1997-12-23	1998-03-10	0	370.123	184.386	0	3.32315	3336.43	0	3.45423	5.07464	182.747	19.2006	ET	0	1	0	1	0	0	0	0	0	0	0	0	0	0	0	1	0	0	0	0	0	0	0	0	0	0	0	0	0	0
PT1129	1998-07-03	2	2003-09-02	2007-07-11	0	1998-07-01	2003-09-02	2	2140.93	395.564	9.53527	9.29239	10000	574.996	0.837056	866.817	240.409	125.913	ET	0	0	0	0	0	1	0	0	0	1	0	0	0	0	0	0	0	0	0	0	0	0	0	0	0	0	0	0	0	0
PT1649	2001-03-27	2	2001-08-28	2006-07-11	0	2001-03-27	2001-07-26	0	456.658	120.928	11.6834	6.59084	10000	117.079	0	503.161	232.907	46.7798	ET	0	0	0	0	0	1	0	0	0	0	0	0	0	0	1	0	0	0	0	0	0	0	0	0	0	0	0	0	0	0
PT1917	2002-06-26	2	2002-06-12	2006-02-21	14	NA	NA	0	1010.43	312.538	17.5311	6.08989	4144.15	6.0296	5.58537	906.549	226.651	38.0488	ET	0	0	0	0	0	1	0	0	0	0	0	0	0	0	0	0	0	0	0	0	0	0	0	0	0	0	0	0	0	0
PT1020	2004-06-01	2	1998-02-20	2005-10-07	2293	1997-11-07	1998-01-23	2398	970.348	315.059	13.0444	19.4791	1689.13	383.585	67.2098	13082.9	471.453	65.7071	ET	1	0	0	0	0	0	0	1	0	0	0	0	0	0	0	0	0	0	0	0	0	0	0	0	0	0	0	0	0	0
PT1213	1998-11-26	2	1999-01-28	2003-03-14	0	1998-11-19	2004-03-09	7	253.554	278.482	38.6042	3.43085	10119.2	0.14403	0	116.814	169.928	51.5569	ET	1	0	0	0	0	0	0	0	1	0	0	0	0	0	0	0	0	0	0	0	0	0	0	0	0	0	0	0	0	0
PT1336	1999-07-22	2	1999-07-28	2003-05-21	0	NA	NA	0	2032.91	560.126	10.0861	85.0058	5910.58	11.3755	0	1164.95	165.471	58.4892	ET	1	0	0	0	0	0	0	0	0	0	0	0	0	0	0	0	0	0	0	0	0	0	0	0	0	0	0	0	0	0
PT1018	2004-06-24	2	1997-10-13	2000-09-20	2446	1999-12-29	2000-02-16	1639	1565.47	214.828	11.3608	0.578668	5556.88	0	0	2945.28	171.65	37.2679	ET	0	1	1	0	0	0	0	0	0	1	0	0	0	0	0	0	0	0	0	0	0	0	0	0	0	0	0	0	0	0
PT1074	1998-03-19	2	2002-05-02	2002-07-02	0	1998-03-25	2001-01-15	0	1747.5	672.724	25.4904	58.9775	10000	3298.2	36.7543	990.093	440.552	88.2895	ET	1	0	0	0	0	0	0	0	1	0	0	0	0	0	0	0	0	0	0	0	0	0	1	0	0	0	0	0	0	0
PT1058	1998-02-26	2	1998-02-25	2006-05-08	0	NA	NA	0	743.806	721.396	9.87459	7.04146	1292.53	4843.1	8.14299	608.377	203.038	29.7836	ET	0	1	1	0	0	0	1	0	1	0	0	0	0	0	0	0	0	0	0	0	0	0	0	0	0	0	0	0	0	0
PT1221	1999-01-21	2	1998-12-02	2001-03-17	50	2001-01-24	2002-04-29	0	515.073	116.469	5.07332	42.8181	10000	0	7.83014	189.478	139.617	30.3212	ET	0	1	1	0	0	0	0	0	0	0	0	0	0	0	0	0	0	0	0	0	0	0	0	0	0	0	0	0	0	0
PT1642	2001-03-12	2	2001-02-14	2005-04-01	26	NA	NA	0	2587.22	574.332	31.357	7.49192	10000	0	16.4951	748.682	511.388	83.4326	ET	0	0	0	0	0	1	0	0	0	0	0	0	0	0	0	0	0	0	0	0	0	0	0	0	0	0	0	0	0	0
PT1022	1997-10-31	2	1997-10-30	1997-10-30	0	1997-10-30	2002-02-21	1	213.959	253.276	21.2762	3.32315	3120.62	98.3261	0	335.326	290.496	26.1458	ET	1	0	0	0	0	0	1	0	0	0	0	0	0	0	0	0	0	1	0	0	0	0	0	0	0	0	0	0	0	0
PT1393	1999-11-11	2	2003-09-25	2007-06-14	0	1999-11-16	2007-07-25	0	1786.93	752.312	35.2113	8.61745	10000	549.247	4.77242	1319.2	764.01	56.4905	ET	1	0	0	0	0	0	0	0	0	0	0	0	0	0	0	0	0	0	0	0	0	0	0	0	0	0	0	0	0	0
PT1536	2000-08-08	2	2000-10-02	2001-01-29	0	NA	NA	0	352.17	239.841	0	20.5144	10000	195.471	3647.5	10000	208.246	189.445	ET	1	0	0	0	0	0	0	0	0	0	0	0	0	0	0	0	0	0	0	0	0	0	0	0	0	0	0	0	0	0
PT1212	1998-12-09	2	1998-11-19	1999-10-05	20	NA	NA	0	1271.15	820.451	15.9806	47.3586	9347.08	0	28.0419	69.4495	301.864	86.7227	ET	0	0	0	0	0	0	0	1	0	0	0	0	0	0	0	0	0	0	0	0	0	0	0	0	0	0	0	0	0	0
PT1427	2000-01-04	2	2000-06-27	2004-03-18	0	2002-11-26	2003-07-08	0	2994.33	815.377	0	37.0759	7435.8	208.261	59.7844	3022.63	223.222	298.022	ET	0	0	0	0	0	1	1	0	0	0	0	0	0	0	0	0	0	0	0	0	0	0	0	0	0	0	0	0	0	0
PT1519	2000-07-26	2	2000-07-11	2000-09-08	15	NA	NA	0	1064.12	290.894	23.0066	50.9341	843.088	96.1833	48.5063	413.342	77.3742	33.0737	ET	1	0	0	0	0	0	0	0	0	0	0	0	0	0	0	0	0	0	0	0	0	0	0	0	0	0	0	0	0	0
PT1281	1999-04-30	2	NA	NA	0	1999-04-21	2000-03-01	9	1133.32	243.745	10.0861	10.538	4851.52	6.78414	0	641.376	275.848	36.3747	ET	1	0	0	0	0	0	0	0	0	0	0	0	0	0	0	0	0	0	0	0	0	0	0	0	0	0	0	0	0	0
PT1319	1999-07-07	2	NA	NA	0	1999-07-06	2000-01-11	1	1595.24	495.226	17.7312	5.68909	10000	65.4372	2.81795	2614.75	192.794	52.2617	ET	1	0	0	0	0	0	1	0	0	0	0	0	0	0	0	0	0	0	0	0	0	0	0	0	0	0	0	0	0	0
PT1344	1999-08-31	2	1999-08-03	2001-03-20	28	2001-04-24	2009-08-21	0	2413.58	243.402	2.05342	16.6802	10000	22.365	104.365	27897.7	425.734	71.5894	ET	0	1	0	1	0	0	0	0	0	0	1	0	0	0	0	0	0	0	0	0	0	0	0	0	0	0	0	0	0	0
PT1352	1999-09-30	2	1999-08-20	2005-09-28	41	2002-09-04	2003-05-22	0	913.428	190.91	10.2019	17.2397	3924.72	86.5213	16.078	215.778	741.082	22.8546	ET	0	0	0	0	0	1	0	0	0	0	0	0	0	0	1	0	0	0	0	0	0	0	1	0	0	0	0	0	0	0
PT1469	2000-04-18	2	2003-09-04	2009-10-21	0	2000-09-04	2003-09-04	0	1210.88	820.306	10.9815	31.037	10000	1357.06	22.0775	268.456	278.384	109.447	ET	1	1	1	0	0	0	0	0	0	0	0	0	0	0	0	0	0	0	0	0	0	0	0	0	0	0	0	0	0	0
PT1651	2001-03-15	2	2001-03-12	2005-09-12	3	2005-09-12	2009-11-06	0	255.387	317.03	10.0429	46.2412	2434.91	19.01	15.4783	1821.62	222.798	55.7074	ET	0	0	0	0	0	1	1	0	0	0	0	0	0	0	0	0	0	0	0	0	0	0	0	0	0	0	0	0	0	0
PT1809	2001-12-03	2	2001-11-29	2009-05-27	4	NA	NA	0	186.01	578.79	0	8.84246	10000	0	122.711	21603	152.254	104.118	ET	0	1	0	1	0	0	0	1	0	0	0	0	0	0	0	0	0	0	0	0	0	0	0	0	0	0	0	0	0	0
PT1169	1998-09-16	2	1998-09-07	2002-01-04	9	NA	NA	0	1014.73	235.556	25.0419	50.9341	2981.29	701.805	20.1383	2608.55	258.762	131.246	ET	1	0	0	0	0	0	1	0	0	0	0	0	0	0	1	0	0	0	0	0	0	0	0	0	0	0	0	0	0	0
PT1622	2001-02-12	2	2001-02-08	2001-11-01	4	NA	NA	0	1624.5	681.737	0	18.7213	10000	57.281	324.331	45179.5	569.651	351.588	ET	0	0	0	0	0	0	0	0	0	0	0	0	0	0	0	0	0	0	0	0	0	0	0	0	0	0	0	0	0	0
PT1029	1997-12-16	2	NA	NA	0	1997-12-08	1998-05-18	8	617.705	210.514	24.7988	8.31141	8513.74	8.30344	0	1067.79	292.868	7.08157	ET	1	0	0	0	0	0	0	0	0	0	0	0	0	0	0	0	0	0	0	0	0	0	0	0	0	0	0	0	0	0
PT1629	2001-02-07	2	2003-09-16	2009-05-20	0	2001-09-18	2003-06-24	0	952.402	384.26	15.882	2.072	4683.04	209.86	35.8709	960.89	227.447	15.9128	ET	0	0	0	0	0	1	1	0	0	0	0	0	0	0	0	0	0	0	0	0	0	0	0	0	0	0	0	0	0	0
PT1342	1999-09-15	2	1999-07-12	2002-09-12	65	2002-11-07	2004-10-05	0	1002.26	598.228	3.47743	5.68909	10000	0	0	1400.4	214.844	88.6812	ET	0	0	0	0	0	1	0	0	0	0	0	0	0	0	0	0	0	0	0	0	0	0	0	0	0	0	0	0	0	0
PT1847	2002-02-21	2	2002-02-20	2006-08-15	0	NA	NA	0	83.8339	97.8616	1.71449	2.77176	4059.97	0	5.87495	45.3239	142.639	27.8415	ET	0	1	1	0	0	0	0	0	1	0	0	0	0	0	0	0	0	0	0	0	0	0	0	0	0	0	0	0	0	0
PT1241	1999-02-08	2	2003-09-08	2006-04-03	0	1999-03-12	2009-09-14	0	721.595	287.783	10.7811	9.98097	10000	542.252	26.2866	13030.5	356.41	98.9212	ET	1	0	0	0	0	0	0	0	0	0	0	0	0	0	0	0	0	0	0	0	0	1	0	0	0	0	0	0	0	0
PT1296	1999-05-27	2	1999-09-14	2008-06-04	0	1999-05-12	1999-08-17	15	468.279	288.64	8.06356	108.899	10000	0	2.10908	2472.74	261.9	33.0171	ET	1	0	0	0	0	0	1	1	0	0	0	0	0	0	0	0	0	0	0	0	0	0	0	0	0	0	0	0	0	0
PT1698	2001-06-20	2	NA	NA	0	2001-06-19	2002-09-04	1	983.692	448.454	9.01912	3.88303	3923.51	89.7352	1.62774	1300.59	85.4881	15.9128	ET	1	0	0	0	0	0	0	1	0	0	0	0	0	0	0	0	0	1	0	0	0	0	0	0	0	0	0	0	0	0
PT1324	1999-08-12	2	1999-07-07	2001-08-17	36	NA	NA	0	829.905	593.275	10.8176	23.8745	10130.8	0	0	121.368	1219.08	81.8659	ET	1	0	0	0	0	0	0	0	1	0	0	0	0	0	0	1	0	0	0	0	0	0	0	0	0	0	0	0	0	0
PT1444	2000-02-25	2	2003-10-21	2009-04-21	0	2000-02-24	2003-10-31	1	1232.48	644.589	11.5763	4.33492	3898.19	176.292	0	366.581	219.115	17.2456	ET	0	0	0	0	0	0	0	0	0	0	0	0	0	0	0	0	0	0	1	0	0	0	0	0	0	0	0	0	0	0
PT1591	2000-11-09	2	2000-10-30	2003-12-22	10	2000-11-15	2009-04-21	0	1062.14	752.94	8.58298	47.0512	10000	0	38.2899	2078.25	295.531	111.029	ET	1	0	0	0	0	0	0	0	0	0	0	0	1	0	0	0	0	0	0	0	0	0	0	0	0	0	0	0	0	0
PT1616	2001-03-19	2	NA	NA	0	2001-01-10	2001-05-17	68	1721.47	231.396	55.9901	2.072	10000	711.985	2.58814	10000	252.501	99.5723	ET	1	0	0	0	0	0	1	0	0	0	0	0	0	0	0	0	0	0	0	0	0	0	0	0	0	0	0	0	0	0
PT1894	2002-05-30	2	2002-05-08	2009-06-16	22	NA	NA	0	1660.1	307.5	26.2108	43.6644	3535.86	191.038	11.4771	873.82	175.493	44.9387	ET	1	0	0	0	0	0	1	0	0	0	0	0	0	0	0	0	0	0	0	0	0	0	0	0	0	0	0	0	0	0
PT1705	2001-07-02	2	NA	NA	0	2001-06-13	2001-12-07	19	1483.97	174.663	15.9553	34.6457	10000	236.439	77.2089	12803.3	420.545	57.3926	ET	0	1	1	0	0	0	0	0	0	0	0	0	0	0	0	0	0	0	0	0	0	0	0	0	0	0	0	0	0	0
PT1119	1998-06-19	2	2003-09-10	2003-09-17	0	1998-06-03	2003-09-10	16	365.466	316.32	4.55806	6.64471	734.417	820.737	6.44561	5477.23	251.452	56.5147	ET	0	1	1	0	0	0	1	0	0	0	0	0	0	0	0	0	0	0	0	0	0	0	0	0	0	0	0	0	0	0
PT1201	1998-10-21	2	1998-10-20	2002-01-22	0	NA	NA	0	1108.91	498.62	18.8763	42.4415	10000	57.281	19.321	469.701	114.791	81.5526	ET	0	0	0	0	0	1	0	0	0	0	0	0	0	0	0	0	0	0	0	0	0	0	0	0	0	0	0	0	0	0
PT1305	1999-06-25	2	2003-09-30	2003-11-11	0	1999-06-09	2003-10-14	16	1545.79	644.726	5.53595	31.7082	10000	359.316	15.1368	98306.5	217.694	79.6726	ET	0	0	0	0	0	1	1	0	1	0	1	0	0	0	0	0	0	0	0	0	0	0	0	0	0	0	0	0	0	0
PT1805	2001-11-20	2	2001-11-19	2004-09-20	0	NA	NA	0	1580.94	135.252	45.5641	11.9898	10000	0	0.224262	307.215	479.986	76.2262	ET	0	0	0	0	0	1	0	0	0	0	0	0	0	0	0	0	0	0	0	0	0	0	0	0	0	0	0	0	0	0
PT1198	1998-10-29	2	2000-11-09	2002-06-25	0	1998-10-06	2000-09-12	23	1510.93	230.484	25.5046	1.12416	10000	16.0476	2.79841	353.823	160.645	43.7195	ET	1	0	0	0	0	0	0	0	0	0	0	0	0	0	0	0	0	0	0	0	0	0	0	0	0	0	0	0	0	0
PT1740	2004-06-24	2	2001-08-15	2004-08-18	1044	NA	NA	0	818.53	194.626	2.27983	4.42815	10000	0	16.3121	388.146	527.658	47.2625	ET	0	1	1	0	0	0	0	0	0	0	0	0	0	0	0	1	0	0	0	0	0	0	0	0	0	0	0	0	0	0
PT1196	1998-10-19	2	1998-10-09	1998-10-09	10	NA	NA	0	622.866	178.251	2.89298	1.16329	37058.8	649.454	3038.64	10000	126.415	61.1892	ET	1	0	0	0	0	0	0	0	0	0	0	0	0	0	0	0	0	0	0	0	0	1	0	0	0	0	0	0	0	0
PT1439	2000-02-17	2	2001-10-10	2002-09-12	0	2000-02-16	2002-06-07	1	1087.84	1386.35	2.8059	4.33492	10000	0	0	1169.49	280.779	61.6591	ET	0	1	0	1	0	0	0	0	0	0	0	0	0	0	1	0	0	0	0	0	0	0	1	0	0	0	0	0	0	0
PT1084	1998-05-07	2	1998-05-05	2009-01-06	2	NA	NA	0	700.72	162.596	22.1379	1.61802	7107.09	44.1435	0	155.483	620.436	19.362	ET	1	0	0	0	0	0	0	0	0	0	0	0	0	0	0	0	0	0	0	0	0	0	0	0	0	0	0	0	0	0
[truncated: 42 more columns]

## Sheet: EGFlongi
PATIENT.ID	EGFS	Slope	Death	DeathC	MFT	MFTC	AMLT	AMLTC	Trans	TransC
MPN5	-0.0192107	0	2681	0	2681	0	2681	0	2681	0
MPN7	0.0953263	1	3020	0	3020	0	3020	0	3020	0
MPN19	0.0159064	0	9251	0	6557	1	9251	0	6557	1
MPN25	-0.32311	-1	1355	0	1001	1	1355	0	1001	1
MPN46	0.101331	1	1697	0	1697	0	1697	0	1697	0
MPN48	0.019794	0	2133	0	2133	0	2133	0	2133	0
MPN58	-0.148498	-1	2039	0	2039	0	2039	0	2039	0
MPN59	-0.142342	-1	1338	0	1338	0	1338	0	1338	0
MPN69	0.0334146	1	2460	0	2460	0	2460	0	2460	0
MPN73	-0.000465202	0	NA	NA	NA	NA	3660	0	3660	0
MPN87	-0.0892959	-1	2610	0	2610	0	2610	0	2610	0
MPN99	-0.0752212	-1	10366	0	10366	0	10366	0	10366	0
MPN100	0.0745861	1	3103	0	3103	0	3103	0	3103	0
MPN102	0.0297263	1	2715	0	2715	0	2715	0	2715	0
MPN103	0.102619	1	2684	0	2684	0	2684	0	2684	0
MPN110	-0.00251728	0	2536	0	2536	0	2536	0	2536	0
MPN121	0.0662715	1	4816	0	4816	0	5641	0	4816	0
MPN123	-0.230172	-1	1463	0	1463	0	1463	0	1463	0
MPN124	0.0190178	0	4547	0	4547	0	4547	0	4547	0
MPN137	0.0231711	1	1400	0	1400	0	1400	0	1400	0
MPN138	0.0794283	1	3098	0	3098	0	3098	0	3098	0
MPN144	0.0109165	0	1553	0	1553	0	1553	0	1553	0
MPN165	0.0111654	0	3116	0	3116	0	3116	0	3116	0
MPN174	0.0979822	1	807	0	807	0	807	0	807	0
MPN176	-0.0368735	-1	NA	NA	NA	NA	874	1	874	1
MPN185	0.0194387	0	3138	0	3138	0	3138	0	3138	0
MPN205	-0.190777	-1	2160	0	2160	0	2160	0	2160	0
MPN212	0.0524305	1	2076	0	2076	0	2076	0	2076	0
PT1003	-0.068926	-1	4388	0	4388	0	4388	0	4388	0
PT1012	-0.00114169	0	5822	1	5579	1	5822	0	5579	1
PT1015	0.416564	1	8792	0	8792	0	8792	0	8792	0
PT1035	0.185695	1	9115	0	9115	0	9115	0	9115	0
PT1063	0.111099	1	5920	0	5920	0	5920	0	5920	0
PT1072	-0.761175	-1	5965	0	5965	0	5965	0	5965	0
PT1105	-0.0703964	-1	4268	0	4268	0	4268	0	4268	0
PT1115	-0.363911	-1	6246	0	6246	1	6246	0	6246	1
PT1124	0.0753288	1	6185	1	1350	1	6185	1	1350	1
PT1138	0.130334	1	7842	0	7842	0	7842	0	7842	0
PT1140	-0.0717484	-1	6420	0	6420	0	6420	0	6420	0
PT1142	-0.142893	-1	7760	0	7760	0	7760	0	7760	0
PT1143	0.0837408	1	6202	0	6202	0	6202	0	6202	0
PT1174	0.0082668	0	7907	0	7907	1	7907	0	7907	1
PT1190	-0.0386942	-1	6798	0	6798	1	6798	0	6798	1
PT1203	-0.0676823	-1	9819	0	8891	1	9819	0	8891	1
PT1209	-0.0867605	-1	5116	0	2912	1	5116	0	2912	1
PT1217	-0.0821877	-1	9794	1	6611	1	9500	0	6611	1
PT1231	-0.0727781	-1	5362	1	4912	1	5362	0	4912	1
PT1233	-0.400078	-1	3802	0	3539	1	3802	0	3539	1
PT1237	0.0273275	1	7392	0	7392	0	7392	0	7392	0
PT1241	-0.16956	-1	4443	1	1386	1	4443	0	1386	1
PT1282	-0.0158431	0	11017	0	11017	0	11017	0	11017	0
PT1283	-0.276398	-1	5072	0	5072	0	5072	0	5072	0
PT1344	-0.431748	-1	4813	1	1094	1	4813	0	1094	1
PT1347	-0.0129964	0	4499	0	4499	0	4499	0	4499	0
PT1397	0.061069	1	11117	0	11117	0	11117	0	11117	0
PT1420	-0.0685261	-1	4807	0	4807	0	4807	0	4807	0
PT1468	-0.472912	-1	5746	0	5746	0	5746	0	5746	0
PT1469	-0.143352	-1	3493	0	695	1	3493	0	695	1
PT1472	-0.290282	-1	4256	0	4115	1	4256	0	4115	1
PT1551	0.122524	1	6762	0	6762	0	6762	0	6762	0
PT1619	-0.118632	-1	7633	0	7633	0	7633	0	7633	0
PT1625	-0.218378	-1	4789	0	4789	1	4789	0	4789	1
PT1651	-0.0181698	0	4470	0	817	1	4470	0	817	1
PT1687	0.0539092	1	9145	0	9145	0	9145	0	9145	0
PT1785	-0.379364	-1	3466	0	3466	0	3466	0	3466	0
PT1819	-0.210728	-1	6745	1	6745	0	6745	0	6745	0
PT1868	-0.0847866	-1	3254	1	3254	0	3253	1	3253	1
PT1872	-0.00695374	0	8226	0	8226	0	8226	0	8226	0
PT1894	-0.350952	-1	3793	0	3793	1	3793	0	3793	1
PT1919	-0.00955941	0	9958	0	9958	0	9958	0	9958	0
PT1928	-0.309084	-1	5790	0	5790	0	5790	0	5790	0
PT1947	-0.399602	-1	3326	1	2958	1	3326	0	2958	1
PT2065	0.93047	1	9627	0	9627	0	9627	0	9627	0
PT4003	-0.237001	-1	2643	0	2643	0	2643	0	2643	0
PT4027	-0.0010153	0	1410	0	1410	0	1410	0	1410	0
PT4036	0.407778	1	1575	0	1575	1	1575	0	1575	1
PT4132	-24.0498	-1	539	1	505	0	505	1	505	1
SL27	0.116591	1	2633	0	2633	0	2633	0	2633	0
SS5914	-0.0386082	-1	827	0	827	0	827	0	827	0
TE3715	0.0625499	1	1569	0	1569	0	3660	0	1569	0
VS6767	-0.12848	-1	847	0	847	1	847	0	847	1
